# Supplementary material for: Isoprene Emission Influences the Proteomic Profile of Arabidopsis Plants under Well-Watered and Drought-Stress Conditions
Source: Int J Mol Sci. 2022 Mar 30;23(7):3836. doi: 10.3390/ijms23073836 (PMC8998555; doi:10.3390/ijms23073836)
Supplement: Supplementary file 1 [file ijms-23-03836-s001.zip]

Archive with 9 entries (6 files):
- Mancini et al. Supplemental materials_rev/
- Mancini et al. Supplemental materials_rev/.DS_Store
- Mancini et al. Supplemental materials_rev/Figure S1.jpg
- Mancini et al. Supplemental materials_rev/Figure S2.jpg
- Mancini et al. Supplemental materials_rev/Tables S1-4.xlsx
- __MACOSX/
- __MACOSX/Mancini et al. Supplemental materials_rev/
- __MACOSX/Mancini et al. Supplemental materials_rev/._.DS_Store
- __MACOSX/Mancini et al. Supplemental materials_rev/._Tables S1-4.xlsx
