# Supplementary material for: Isoprene Emission Influences the Proteomic Profile of Arabidopsis Plants under Well-Watered and Drought-Stress Conditions
Source: Int J Mol Sci. 2022 Mar 30;23(7):3836. doi: 10.3390/ijms23073836 (PMC8998555; doi:10.3390/ijms23073836)
Supplement: Supplementary file 1 [file ijms-23-03836-s001.zip › Mancini et al. Supplemental materials_rev/Tables S1-4.xlsx]

## Sheet: Table S1
Table S1. Total proteins identified by LC-MS/MS in isoprene-emitting (ISPS) and non-emitting (wild-type, WT) Arabidopsis thaliana plants subjected to a moderate water stress (DS) and in control (WW) conditions
LFQ (Log2) intensities are outlined in a colour scale from red (minimum)to blue (maximum)
		LFQ intensities																imputation values				number of peptides			sequence coverage
ID TAIR	Fasta_headers	WT_WW_1	WT_WW_2	WT_WW_3	WT_WW_4	WT_DS_1	WT_DS_3	WT_DS_4	WT_DS_2	ISPS_WW_3	ISPS_WW_2	ISPS_WW_4	ISPS_WW_1	ISPS_DS_4	ISPS_DS_3	ISPS_DS_1	ISPS_DS_2	WT_WW	WT_DS	ISPS_WW	ISPS_DS	Peptides	Razor_._unique	Unique	Sequence_coverage	Unique_._razor	Unique	Mol._weight_.kDa.	Q.value	Score	Intensity	MS.MS_count
AT1G01080.1	| RNA-binding (RRM/RBD/RNP motifs) family protein | chr1:45503-46789 REVERSE LENGTH=293;| RNA-binding (RRM/RBD/RNP motifs) family protein | chr1:45503-46789 REVERSE LENGTH=294	27.4982	27.3905	27.2416	27.227	27.5162	27.418	27.4734	27.6618	27.6637	27.4399	27.4945	27.3136	27.1696	27.404	27.2767	27.8734	0	0	0	0	11	11	11	41	41	41	32575	0	56158	3701200000	139
AT1G01090.1	PDH-E1 ALPHA | pyruvate dehydrogenase E1 alpha | chr1:47705-49166 REVERSE LENGTH=428	27.5412	27.2814	27.4241	27.3188	27.4924	27.4218	27.1537	26.9797	27.6344	27.0705	27.4748	27.6704	27.3379	27.4895	27.4125	27.7811	0	0	0	0	12	12	12	29.9	29.9	29.9	47173	0	37527	3564100000	110
AT1G01170.2	| Protein of unknown function (DUF1138) | chr1:74105-74443 REVERSE LENGTH=83;| Protein of unknown function (DUF1138) | chr1:74105-74443 REVERSE LENGTH=83	26.1784	26.6472	27.6474	26.2082	26.381	27.1581	26.5215	26.8223	27.5896	26.6676	26.4392	26.3787	26.3565	26.6651	25.8906	26.6622	0	0	0	0	3	3	3	42.2	42.2	42.2	90623	0	10732	2208200000	38
AT1G01300.1	| Eukaryotic aspartyl protease family protein | chr1:117065-118522 FORWARD LENGTH=485	26.8691	26.6679	26.9756	27.031	26.3584	26.5933	26.8304	26.1677	27.0669	26.8601	26.8775	27.3501	26.8553	26.8679	26.7027	26.5838	0	0	0	0	11	11	10	27.4	27.4	25.8	52175	0	118.09	2367200000	97
AT1G01320.2	| Tetratricopeptide repeat (TPR)-like superfamily protein | chr1:121582-130099 REVERSE LENGTH=1787;| Tetratricopeptide repeat (TPR)-like superfamily protein | chr1:121582-130099 REVERSE LENGTH=1797	27.0441	26.8315	26.7782	26.8199	26.9965	26.9598	26.7035	26.41	26.7628	26.6564	27.1021	27.0777	27.0511	27.0739	26.9016	27.559	0	0	0	0	23	23	16	15.3	15.3	11.1	197.5	0	134.27	2544700000	150
AT1G01470.1	LEA14, LSR3 | Late embryogenesis abundant protein | chr1:172295-172826 REVERSE LENGTH=151	27.4921	27.9132	28.167	27.6687	28.2154	27.7824	28.1477	28.6035	28.0152	27.7857	28.0166	27.5725	27.7233	28.032	27.3957	27.4837	0	0	0	0	4	4	4	23.2	23.2	23.2	16543	0	15912	5210500000	50
AT1G01610.1	ATGPAT4, GPAT4 | glycerol-3-phosphate acyltransferase 4 | chr1:221950-224255 REVERSE LENGTH=503	19.3165	19.2474	18.2392	19.9851	19.2076	20.5814	20.5416	19.0153	25.3528	23.9692	25.8591	25.8276	19.0724	20.5407	20.009	20.0638	2	4	1	3	3	3	1	6.4	6.4	2.2	56261	0	80748	926620000	9
AT1G01620.1	PIP1C, TMP-B, PIP1;3 | plasma membrane intrinsic protein 1C | chr1:225986-227176 REVERSE LENGTH=286	26.1159	26.4949	26.1415	26.4911	26.0436	26.5866	26.1975	25.6221	26.5384	26.3443	26.1417	26.1099	25.7797	26.3948	26.3057	26.2103	0	0	0	0	7	4	4	29.7	19.9	19.9	30632	0	26747	1618300000	77
AT1G01710.1	| Acyl-CoA thioesterase family protein | chr1:262950-266029 FORWARD LENGTH=427	20.3665	20.19	19.0866	19.3968	18.4601	20.4139	20.5407	18.6675	21.2432	21.3922	20.5003	20.9665	19.0724	20.5407	20.009	20.0638	4	3	1	2	2	2	2	4.4	4.4	4.4	48155	0.0023784	33715	55104000	13
AT1G01790.1	KEA1, ATKEA1 | K+ efflux antiporter 1 | chr1:284781-290869 FORWARD LENGTH=1193	27.5209	27.5694	27.3908	27.5526	27.9125	27.8442	27.5546	27.7342	27.5026	27.7086	27.5598	27.7795	27.7478	27.7048	27.6927	27.5497	0	0	0	0	18	18	16	20.7	20.7	19.3	128.03	0	151.37	4271200000	149
AT1G01800.1	| NAD(P)-binding Rossmann-fold superfamily protein | chr1:293396-294888 FORWARD LENGTH=295;| NAD(P)-binding Rossmann-fold superfamily protein | chr1:293595-294888 FORWARD LENGTH=260	26.6288	26.9717	26.3819	26.6353	26.9178	26.279	26.5247	26.8743	18.9769	20.5416	18.8658	18.6035	26.3861	26.6302	26.6377	26.4624	0	0	2	0	8	7	7	32.2	29.5	29.5	31.66	0	59385	1923200000	68
AT1G01820.1	PEX11C | peroxin 11c | chr1:296213-297723 REVERSE LENGTH=235	25.6125	25.6648	25.7971	25.6383	25.59	25.0398	25.6513	25.8414	25.1069	25.4806	25.2741	25.6648	25.1671	25.4525	25.5969	25.4132	0	0	0	1	3	2	2	17	12.3	12.3	25912	0	14917	952290000	33
AT1G01910.4	| P-loop containing nucleoside triphosphate hydrolases superfamily protein | chr1:313595-315831 REVERSE LENGTH=353;| P-loop containing nucleoside triphosphate hydrolases superfamily protein | chr1:313595-315831 REVERSE LENGTH=353;| P-loop containing	19.9851	18.5795	19.5875	20.009	18.4444	18.4037	20.1901	19.5629	27.0967	26.54	26.9301	27.0492	26.6399	26.7054	26.7252	26.7609	3	2	0	1	7	7	7	24.9	24.9	24.9	39.67	0	20794	1765900000	45
AT1G01960.1	EDA10 | SEC7-like guanine nucleotide exchange family protein | chr1:330830-337582 REVERSE LENGTH=1750	26.6454	26.7016	26.5493	26.2401	26.9275	26.6713	26.6125	26.7121	26.5023	26.5491	26.5269	26.9629	26.8905	26.9489	26.8527	26.6092	0	0	0	0	11	11	9	6.9	6.9	5.7	194.94	0	45298	2370100000	53
AT1G02010.2	SEC1A | secretory 1A | chr1:348046-352197 FORWARD LENGTH=660;SEC1A | secretory 1A | chr1:348046-352197 FORWARD LENGTH=673	19.2076	20.5814	20.5416	19.0153	20.5814	18.5398	19.7387	19.1106	23.0955	23.3291	23.2155	23.1477	19.0153	19.1106	19.5463	19.6417	2	2	0	2	2	2	2	2.6	2.6	2.6	74.73	0.0040181	28706	177050000	10
AT1G02080.2	| transcription regulators | chr1:373694-386682 FORWARD LENGTH=2377;| transcription regulators | chr1:373335-386682 FORWARD LENGTH=2431	19.0724	20.5407	20.009	20.0638	18.5795	20.278	19.5629	18.8479	22.8835	23.1518	23.5305	23.5234	20.009	18.8479	19.5869	19.8393	3	2	0	2	10	10	10	5.6	5.6	5.6	263.76	0	28327	185210000	22
AT1G02120.1	VAD1 | GRAM domain family protein | chr1:395761-399720 FORWARD LENGTH=598	18.349	18.4047	20.4604	20.5161	18.5796	18.2678	20.2698	19.958	20.4604	19.3872	20.2141	20.5543	23.5777	23.5281	23.4303	23.3221	2	4	2	1	3	3	3	6.5	6.5	6.5	67701	0	14.22	194260000	30
AT1G02140.1	MEE63, MAGO, HAP1 | mago nashi family protein | chr1:403467-404401 REVERSE LENGTH=150	24.9953	25.3843	25.3829	25.8884	25.3461	25.8633	25.6402	25.944	26.2183	25.6633	25.5164	25.307	25.8105	25.6501	24.9956	25.921	0	0	0	0	4	4	4	38.7	38.7	38.7	17458	0	49989	1027200000	48
AT1G02280.2	TOC33, ATTOC33, PPI1 | translocon at the outer envelope membrane of chloroplasts 33 | chr1:448665-450246 REVERSE LENGTH=297;TOC33, ATTOC33, PPI1 | translocon at the outer envelope membrane of chloroplasts 33 | chr1:448665-450246 REVERSE LENGTH=297	25.1758	25.0265	24.5104	25.0047	25.1992	25.1401	25.0365	24.8498	25.1907	25.4052	25.3688	25.5064	24.9716	24.9626	25.1377	25.6294	0	0	0	0	5	5	5	19.5	19.5	19.5	32925	0	55114	742330000	62
AT1G02475.1	| Polyketide cyclase/dehydrase and lipid transport superfamily protein | chr1:514110-515331 REVERSE LENGTH=219	20.5814	18.5398	19.7387	19.1106	26.9105	29.4593	28.0486	27.3483	19.1106	20.3567	18.6029	19.3624	18.9746	18.6685	19.3624	18.7158	2	1	3	3	3	3	3	15.1	15.1	15.1	25037	0	58883	2994900000	22
AT1G02500.2	SAM1, SAM-1, MAT1, AtSAM1 | S-adenosylmethionine synthetase 1 | chr1:519037-520218 FORWARD LENGTH=393;SAM1, SAM-1, MAT1, AtSAM1 | S-adenosylmethionine synthetase 1 | chr1:519037-520218 FORWARD LENGTH=393	26.2893	26.3736	26.7982	26.0089	26.6686	25.928	26.2288	25.6944	26.3052	26.3196	26.8033	26.4973	26.3629	27.1949	26.3285	26.2864	0	0	0	0	16	6	2	55	25.2	6.6	43158	0	72153	1932400000	98
AT1G02560.1	CLPP5, NCLPP5, NCLPP1 | nuclear encoded CLP protease 5 | chr1:538000-539805 FORWARD LENGTH=298	26.7595	26.9046	26.9986	26.7966	26.5122	26.9619	26.4189	27.2985	27.4154	26.4867	26.868	26.3517	27.1679	27.17	26.5264	27.1941	0	0	0	0	4	4	4	11.7	11.7	11.7	32356	0	39014	2568500000	51
AT1G02780.1	emb2386 | Ribosomal protein L19e family protein | chr1:608120-609391 REVERSE LENGTH=214	28.5368	27.9708	27.951	28.444	28.1866	28.3655	28.7196	28.5527	28.3032	28.8189	28.744	28.7882	29.0702	28.5125	28.0598	28.7908	0	0	0	0	5	5	2	31.3	31.3	20.1	24606	0	91155	8489400000	143
AT1G02910.1	LPA1 | tetratricopeptide repeat (TPR)-containing protein | chr1:655749-658125 REVERSE LENGTH=453	25.9087	25.8904	26.2335	25.8534	26.403	26.0809	25.8937	26.3053	25.9374	25.8245	26.3459	25.8532	25.758	26.1052	25.824	25.8076	0	0	0	0	6	6	6	17.4	17.4	17.4	50738	0	13969	1375800000	48
AT1G02930.1	ATGSTF6, GST1, ERD11, ATGSTF3, GSTF6, ATGST1 | glutathione S-transferase 6 | chr1:661363-662191 REVERSE LENGTH=208;GSTF6 | glutathione S-transferase 6 | chr1:661363-662191 REVERSE LENGTH=208;ATGSTF7, GST11, ATGSTF8, GSTF7, ATGST11 | glutathione S-transf	28.2727	28.4905	28.3556	28.5545	28.1779	27.0123	28.8467	28.6506	28.295	28.6124	28.3635	28.9014	28.8655	28.5657	29.0822	28.6479	0	0	0	0	10	9	9	55.3	51.4	51.4	23486	0	35785	8218800000	137
AT1G03090.2	MCCA | methylcrotonyl-CoA carboxylase alpha chain, mitochondrial / 3-methylcrotonyl-CoA carboxylase 1 (MCCA) | chr1:739715-743819 FORWARD LENGTH=734;MCCA | methylcrotonyl-CoA carboxylase alpha chain, mitochondrial / 3-methylcrotonyl-CoA carboxylase 1 (MC	24.5421	24.9826	24.6541	24.7177	24.3231	24.5216	24.7432	24.8609	24.5426	24.6046	24.4419	24.6972	24.8958	24.5684	24.6171	24.4134	0	0	0	1	6	6	6	11.9	11.9	11.9	80.45	0	23346	490810000	37
AT1G03160.1	FZL | FZO-like | chr1:761321-766053 FORWARD LENGTH=912;FZL | FZO-like | chr1:761321-765091 FORWARD LENGTH=740	26.1597	25.9026	26.0303	25.9323	26.0964	26.3355	26.3833	26.0713	25.9563	26.1352	25.7996	25.8606	26.1425	25.6727	25.6746	25.872	0	0	0	0	18	18	18	22.4	22.4	22.4	100.73	0	71.1	1311500000	93
AT1G03220.1	| Eukaryotic aspartyl protease family protein | chr1:787143-788444 FORWARD LENGTH=433	25.8686	25.9323	25.469	25.908	25.8319	26.0714	25.9244	25.2529	26.4381	25.821	25.9839	25.9588	25.9722	25.6034	25.9577	26.2323	0	0	0	0	7	4	4	17.6	9.9	9.9	45717	0	59.6	1265400000	39
AT1G03230.1	| Eukaryotic aspartyl protease family protein | chr1:790110-791414 FORWARD LENGTH=434	27.372	27.5916	27.4911	27.4565	27.6002	27.6751	27.4363	27.2256	27.6526	27.2377	27.8349	27.4672	27.551	27.7436	27.3439	27.3098	0	0	0	0	8	8	5	22.4	22.4	14.7	46148	0	59301	3841800000	97
AT1G03475.1	LIN2, HEMF1, ATCPO-I | Coproporphyrinogen III oxidase | chr1:869302-871175 REVERSE LENGTH=386	28.849	28.9181	28.7406	28.8988	28.8577	28.9222	29.0066	29.0575	29.0123	28.7059	29.1149	29.0003	29.0439	29.0943	28.9363	29.0569	0	0	0	0	14	14	14	40.7	40.7	40.7	43796	0	55076	10784000000	171
AT1G03600.1	PSB27 | photosystem II family protein | chr1:898916-899440 FORWARD LENGTH=174	29.3733	29.3357	29.8784	29.3727	29.4798	29.3079	29.2221	29.8795	29.4342	29.2434	29.3256	28.8818	29.3343	29.2757	29.2485	29.6379	0	0	0	0	4	4	4	32.8	32.8	32.8	18834	0	48625	15078000000	155
AT1G03630.2	POR C, PORC | protochlorophyllide oxidoreductase C | chr1:907699-909245 FORWARD LENGTH=399;POR C, PORC | protochlorophyllide oxidoreductase C | chr1:907699-909245 FORWARD LENGTH=401	29.745	29.6361	29.3579	29.8923	29.7377	29.9087	29.795	29.1788	30.1363	29.9951	29.9224	29.8809	29.752	29.8774	29.5882	30.3628	0	0	0	0	21	21	16	58.1	58.1	50.6	43625	0	183.49	19026000000	368
AT1G03680.1	ATHM1, TRX-M1, ATM1, THM1 | thioredoxin M-type 1 | chr1:916990-917865 REVERSE LENGTH=179	29.2099	28.8472	29.6412	28.5543	28.6927	28.9591	28.9595	29.1022	29.2453	28.9108	29.2304	28.1681	28.2038	28.4931	27.7369	29.1639	0	0	0	0	5	5	5	31.3	31.3	31.3	19664	0	116.47	10538000000	77
AT1G03860.1	ATPHB2, PHB2 | prohibitin 2 | chr1:979611-981157 REVERSE LENGTH=286;ATPHB2, PHB2 | prohibitin 2 | chr1:979611-981157 REVERSE LENGTH=286;ATPHB2, PHB2 | prohibitin 2 | chr1:979611-980870 REVERSE LENGTH=221	27.2308	27.663	27.832	27.4338	27.0351	27.2132	27.2395	27.2566	27.3098	27.3186	27.2293	27.7685	27.5887	27.659	27.5448	27.195	0	0	0	0	9	9	5	40.9	40.9	26.2	31.81	0	53355	3747200000	97
AT1G03870.1	FLA9 | FASCICLIN-like arabinoogalactan 9 | chr1:982625-983368 REVERSE LENGTH=247	25.9445	26.4612	25.6526	26.536	25.958	26.2987	26.443	26.8845	26.6512	26.5271	26.9028	25.6065	26.7116	26.4491	26.3344	26.1733	0	0	0	0	3	3	2	15.4	15.4	11.7	26115	0	21405	1906100000	60
AT1G04040.1	| HAD superfamily, subfamily IIIB acid phosphatase | chr1:1042564-1043819 REVERSE LENGTH=271	26.6843	26.7227	26.5738	26.6468	26.9091	26.6819	26.5738	26.3204	26.8353	26.7089	27.1028	27.1575	26.117	26.8937	26.7642	26.9049	0	0	0	0	7	5	5	22.1	16.2	16.2	31096	0	12917	2317000000	50
AT1G04080.2	PRP39 | Tetratricopeptide repeat (TPR)-like superfamily protein | chr1:1053171-1056550 FORWARD LENGTH=582;PRP39 | Tetratricopeptide repeat (TPR)-like superfamily protein | chr1:1051803-1056550 FORWARD LENGTH=768;PRP39 | Tetratricopeptide repeat (TPR)-li	24.9322	25.21	24.4022	24.0757	19.5463	18.6029	20.1728	20.1562	24.1692	24.8796	25.2383	25.0466	24.1268	23.8644	24.8314	24.7524	0	2	1	0	6	6	6	10.3	10.3	10.3	64941	0	17561	511620000	31
AT1G04170.1	EIF2 GAMMA | eukaryotic translation initiation factor 2 gamma subunit | chr1:1097423-1099702 FORWARD LENGTH=465	27.4866	27.6155	27.698	27.3684	27.1525	27.2617	27.5889	27.7558	27.66	27.4804	27.7214	27.6475	27.3653	27.6986	27.3234	27.5688	0	0	0	0	13	13	13	32.5	32.5	32.5	50853	0	67234	4029400000	131
AT1G04270.2	RPS15 | cytosolic ribosomal protein S15 | chr1:1141852-1142960 REVERSE LENGTH=151;RPS15 | cytosolic ribosomal protein S15 | chr1:1141852-1142960 REVERSE LENGTH=152	26.9046	26.758	26.7374	27.4133	26.6348	26.7936	27.066	27.1508	27.3203	27.4314	27.569	27.4977	27.3874	27.6134	27.4808	27.7136	0	0	0	0	5	5	2	33.8	33.8	8.6	17058	0	21319	3269600000	72
AT1G04410.1	| Lactate/malate dehydrogenase family protein | chr1:1189418-1191267 REVERSE LENGTH=332	31.084	31.2128	31.154	31.2465	31.0535	30.8585	31.1604	30.8976	31.1929	31.196	31.154	31.195	31.1899	31.011	31.3655	31.0634	0	0	0	0	16	16	7	47.9	47.9	28.6	35571	0	317.24	49511000000	463
AT1G04420.1	| NAD(P)-linked oxidoreductase superfamily protein | chr1:1191634-1193699 FORWARD LENGTH=412	28.3752	28.1522	28.3509	28.1797	28.4866	28.4062	28.2101	28.5307	27.9681	28.1489	28.3815	28.0107	27.9893	28.1862	28.308	28.1949	0	0	0	0	13	13	13	35.9	35.9	35.9	46427	0	45065	6579000000	133
AT1G04430.2	| S-adenosyl-L-methionine-dependent methyltransferases superfamily protein | chr1:1198860-1201301 FORWARD LENGTH=623;| S-adenosyl-L-methionine-dependent methyltransferases superfamily protein | chr1:1198860-1201301 FORWARD LENGTH=623	26.2205	26.7494	26.4547	26.3199	25.877	26.2897	26.3067	26.0366	26.8208	26.4796	26.7712	26.5069	26.4293	26.2487	26.612	26.569	0	0	0	0	11	11	7	20.9	20.9	14.1	70507	0	29265	1996900000	84
AT3G04400.2	emb2171 | Ribosomal protein L14p/L23e family protein | chr3:1167611-1168308 FORWARD LENGTH=125;emb2171 | Ribosomal protein L14p/L23e family protein | chr3:1167339-1168308 FORWARD LENGTH=140;| Ribosomal protein L14p/L23e family protein | chr2:14143718-1	29.238	28.8495	29.0465	28.7469	27.8623	28.858	28.5401	28.8265	28.7665	28.5897	28.8546	29.0954	29.2655	28.9174	28.5223	28.7867	0	0	0	0	8	8	8	76.8	76.8	76.8	13406	0	45373	9854900000	147
AT1G04530.1	TPR4 | Tetratricopeptide repeat (TPR)-like superfamily protein | chr1:1234456-1235895 REVERSE LENGTH=310	25.413	25.7025	25.3746	25.4336	25.7668	25.6253	25.421	25.6892	25.1768	25.466	25.1904	25.5986	25.3321	25.6418	25.6134	25.7977	0	0	0	0	7	7	7	30.3	30.3	30.3	34553	0	39776	973770000	75
AT1G04620.1	| coenzyme F420 hydrogenase family / dehydrogenase, beta subunit family | chr1:1282869-1286492 REVERSE LENGTH=462	25.4252	24.9488	25.8961	25.5061	25.2682	25.3694	25.4826	25.2249	25.2715	25.3215	25.3313	25.3581	25.1768	24.8731	25.2703	25.3619	0	0	1	0	7	7	7	21.9	21.9	21.9	51661	0	23955	841100000	32
AT1G04640.2	LIP2 | lipoyltransferase 2 | chr1:1292541-1293248 FORWARD LENGTH=235;LIP2 | lipoyltransferase 2 | chr1:1292541-1293248 FORWARD LENGTH=235	18.6734	18.8785	18.4971	19.1887	24.0098	24.09	24.3752	24.0956	19.1887	20.4245	18.7334	20.4559	24.0262	24.0449	24.0681	24.0561	2	1	3	0	4	4	4	17.9	17.9	17.9	26421	0	76755	258770000	26
AT1G04680.1	| Pectin lyase-like superfamily protein | chr1:1304052-1307780 REVERSE LENGTH=431	19.4509	18.7037	20.4431	18.6958	18.7037	19.4096	19.529	19.6484	25.5497	25.6472	25.6474	25.863	18.6958	19.6484	18.774	19.8264	2	2	1	2	4	4	4	10.4	10.4	10.4	47.77	0	87332	835650000	17
AT1G04690.1	KAB1, KV-BETA1 | potassium channel beta subunit 1 | chr1:1313662-1315420 FORWARD LENGTH=328	27.0834	26.904	26.9662	26.9512	26.6292	26.5345	26.7391	26.9515	26.743	26.959	26.6975	26.7402	26.8515	26.6707	26.8353	26.374	0	0	0	0	10	10	10	24.1	24.1	24.1	36538	0	20226	2373000000	87
AT1G50010.1	TUA2 | tubulin alpha-2 chain | chr1:18517737-18519729 FORWARD LENGTH=450;TUA4, TOR2 | tubulin alpha-4 chain | chr1:1356421-1358266 REVERSE LENGTH=450	30.5948	30.7145	30.8792	31.1567	31.0049	31.5447	31.1049	30.6732	31.2452	31.0727	31.1702	30.9898	31.1102	31.089	30.9862	31.2474	0	0	0	0	20	20	1	56.9	56.9	3.1	49.54	0	323.31	44705000000	333
AT1G04850.1	| ubiquitin-associated (UBA)/TS-N domain-containing protein | chr1:1365311-1368706 REVERSE LENGTH=413	23.6897	23.4699	23.3087	23.5252	18.8387	18.8703	18.9018	19.5199	23.4478	23.4903	23.6691	23.8818	23.5114	23.5524	23.7204	23.4487	1	2	1	1	2	2	2	5.6	5.6	5.6	46603	0	84285	205800000	25
AT1G04980.1	ATPDIL2-2, ATPDI10, PDI10, PDIL2-2 | PDI-like 2-2 | chr1:1413869-1416120 REVERSE LENGTH=447	18.6337	20.0774	20.5943	19.6245	20.0774	20.6085	18.7261	19.2571	20.5943	18.7261	19.758	19.7169	23.7193	23.9044	24.0994	23.5109	2	2	2	1	5	5	5	14.5	14.5	14.5	48403	0	11184	203240000	18
AT1G05010.1	EFE, ACO4, EAT1 | ethylene-forming enzyme | chr1:1431419-1432695 REVERSE LENGTH=323	26.8051	26.8424	26.8681	26.8131	26.7275	26.4226	27.1505	26.6414	27.0622	27.0025	26.7078	26.984	27.3376	27.0224	26.848	26.9294	0	0	0	0	7	7	6	24.8	24.8	22.3	36676	0	19375	2519100000	86
AT1G05190.1	emb2394 | Ribosomal protein L6 family | chr1:1502515-1503738 REVERSE LENGTH=223	29.6603	29.4027	29.5404	29.6012	29.2267	29.4838	29.3483	29.328	29.6032	29.2821	29.5152	29.7626	29.4147	29.5337	29.1378	29.6845	0	0	0	0	13	13	13	57.8	57.8	57.8	24705	0	76666	15397000000	187
AT1G05500.1	SYTE, ATSYTE, NTMC2TYPE2.1, NTMC2T2.1, SYT5 | Calcium-dependent lipid-binding (CaLB domain) family protein | chr1:1625098-1628940 FORWARD LENGTH=560	25.322	25.5962	25.5522	25.4204	25.366	25.5084	25.161	25.4856	25.4085	25.0501	25.2326	25.7466	25.2234	25.1327	25.7323	25.055	0	1	0	0	7	7	7	18.8	18.8	18.8	62928	0	26712	884990000	34
AT1G05520.1	| Sec23/Sec24 protein transport family protein | chr1:1631126-1635703 REVERSE LENGTH=783	24.7745	24.2852	24.8055	24.2031	24.4004	24.1919	24.49	23.8412	24.4444	24.1684	24.5742	24.5824	24.2998	24.5313	24.4056	23.9589	0	0	0	0	6	4	4	10.7	7.8	7.8	86356	0	42464	445800000	38
AT1G06000.1	| UDP-Glycosyltransferase superfamily protein | chr1:1820495-1821802 REVERSE LENGTH=435	25.0391	25.1726	24.3884	24.9289	24.5188	23.5231	24.9147	24.9562	24.9006	24.8908	24.8291	24.9627	25.1496	23.9737	24.5385	25.326	1	1	1	0	2	2	2	5.5	5.5	5.5	48122	0	75515	562890000	31
AT1G06130.2	GLX2-4 | glyoxalase 2-4 | chr1:1858034-1860640 REVERSE LENGTH=330;GLX2-4 | glyoxalase 2-4 | chr1:1858034-1860640 REVERSE LENGTH=331	25.4541	25.3603	25.4881	25.4497	25.3363	24.9843	25.1345	25.7023	24.7718	24.847	24.9411	25.3631	24.9956	25.0723	25.4669	24.7116	1	1	0	1	3	3	3	14.8	14.8	14.8	36496	0	11404	713920000	23
AT1G06190.2	| Rho termination factor | chr1:1892589-1894078 REVERSE LENGTH=292;| Rho termination factor | chr1:1892467-1894078 REVERSE LENGTH=401	23.944	23.4636	23.647	23.83	23.6251	23.8789	23.8629	23.7957	23.8244	23.8408	24.1298	24.1608	23.9436	24.0712	23.435	24.4457	0	1	0	0	4	4	4	14.4	14.4	14.4	32596	0	12056	304360000	40
AT1G06220.2	MEE5 | Ribosomal protein S5/Elongation factor G/III/V family protein | chr1:1900524-1904583 FORWARD LENGTH=987;MEE5, CLO, GFA1 | Ribosomal protein S5/Elongation factor G/III/V family protein | chr1:1900524-1904583 FORWARD LENGTH=987	25.5553	25.5479	25.4207	25.5554	25.2888	25.21	25.6421	25.4445	25.3065	25.1993	25.4053	25.3253	25.0846	25.363	25.6973	25.3487	0	0	1	0	13	13	3	15.8	15.8	4.3	110.44	0	34173	875270000	53
AT1G06290.1	ACX3, ATACX3 | acyl-CoA oxidase 3 | chr1:1922423-1926002 FORWARD LENGTH=675	26.4121	26.1358	26.8404	26.1918	26.5819	26.2441	26.5397	26.2415	26.4709	26.3991	26.544	26.5866	26.3751	26.6937	26.3867	25.9351	0	0	0	0	11	11	11	19.3	19.3	19.3	75675	0	32971	1831400000	118
AT1G06400.1	ARA2, ATRABA1A, ATRAB11E, ARA-2 | Ras-related small GTP-binding family protein | chr1:1951089-1952686 REVERSE LENGTH=216	25.3574	25.3921	25.7576	24.8974	24.9194	24.5755	24.899	25.2068	24.5667	24.7442	25.1444	25.3596	24.7159	25.2321	24.9752	24.6288	0	0	0	0	7	5	5	31.9	24.5	24.5	23927	0	34802	721900000	38
AT1G06410.1	ATTPS7, TPS7, ATTPSA | trehalose-phosphatase/synthase 7 | chr1:1955413-1958153 FORWARD LENGTH=851	18.3316	19.133	18.8613	19.6627	18.862	20.3811	20.4867	20.5923	19.6627	20.4867	18.8972	20.5482	24.5473	24.4963	24.4022	23.9679	2	3	3	0	9	9	8	11.2	11.2	10.2	96687	0	19.98	260690000	31
AT1G06430.1	FTSH8 | FTSH protease 8 | chr1:1960214-1962525 REVERSE LENGTH=685	27.4908	27.2312	27.7129	27.2703	27.6293	27.4875	27.6351	27.3629	27.0652	27.0748	27.3341	27.0758	27.2759	27.4569	27.2802	27.0871	0	0	0	0	22	8	7	41.9	16.5	14.7	73198	0	47525	3772200000	89
AT1G06530.1	| Tropomyosin-related | chr1:2001625-2002596 FORWARD LENGTH=323	25.6139	25.7883	25.5734	26.0809	25.6851	25.8994	25.7476	26.2075	26.0951	26.3148	25.8906	25.9301	25.5804	25.7237	25.9654	25.8324	0	0	0	0	10	10	10	30.3	30.3	30.3	36119	0	36062	1241400000	69
AT1G06650.2	| 2-oxoglutarate (2OG) and Fe(II)-dependent oxygenase superfamily protein | chr1:2035909-2037186 FORWARD LENGTH=369	25.1333	25.4652	25.521	25.4402	25.5366	24.8519	25.1939	25.4323	25.5423	25.5399	25.1323	25.2196	24.9365	25.2832	24.9364	25.1387	0	0	0	0	7	7	6	19	19	16.3	42.02	0	22295	832410000	56
AT1G06680.1	PSBP-1, OEE2, PSII-P, OE23 | photosystem II subunit P-1 | chr1:2047940-2049186 FORWARD LENGTH=263;PSBP-1, OEE2, PSII-P | photosystem II subunit P-1 | chr1:2048076-2049186 FORWARD LENGTH=219	32.1636	31.8865	31.9136	32.0071	31.8677	31.6847	31.9127	31.7792	32.0906	31.9197	31.7896	31.7911	31.766	31.7386	31.9597	32.3013	0	0	0	0	13	13	13	58.9	58.9	58.9	28095	0	323.31	100500000000	1250
AT1G06690.1	| NAD(P)-linked oxidoreductase superfamily protein | chr1:2049742-2052039 REVERSE LENGTH=377	27.3033	27.019	27.3455	26.8711	27.175	26.98	26.9747	27.4322	26.8928	27.1783	27.2164	26.8301	27.047	27.0466	27.1251	27.1519	0	0	0	0	9	9	9	29.4	29.4	29.4	41497	0	27093	2958100000	76
AT1G06820.1	CRTISO, CCR2 | carotenoid isomerase | chr1:2093145-2096220 REVERSE LENGTH=595	23.4125	23.5581	23.868	23.4035	19.8842	19.2137	19.0566	18.3861	23.4373	23.478	23.3034	23.5854	23.3588	23.8886	23.4897	23.6162	0	3	0	0	4	4	4	7.9	7.9	7.9	65428	0	87362	247290000	12
AT1G06950.1	ATTIC110, TIC110 | translocon at the inner envelope membrane of chloroplasts 110 | chr1:2130303-2135563 REVERSE LENGTH=1016	29.5284	29.3726	29.1795	29.0379	29.4309	29.3686	29.3587	29.3706	29.5807	29.3553	29.2688	29.6116	29.5228	29.3952	29.4969	29.6083	0	0	0	0	30	30	30	36.1	36.1	36.1	112.12	0	240.45	14489000000	417
AT1G07040.1	| unknown protein;INVOLVED IN: biological_process unknown;LOCATED IN: chloroplast;EXPRESSED IN: 24 plant structures;EXPRESSED DURING: 14 growth stages;BEST Arabidopsis thaliana protein match is: unknown protein (TAIR:AT1G27030.1);Has 540 Blast hits	24.3462	24.6511	25.1784	24.6962	18.2737	20.5958	18.6042	18.5128	18.4097	19.2008	20.4785	19.3426	24.3547	24.7107	24.3403	24.5642	1	3	2	0	4	4	4	11.3	11.3	11.3	40637	0	95963	401140000	23
AT1G07110.1	F2KP, ATF2KP, FKFBP | fructose-2,6-bisphosphatase | chr1:2178363-2183980 REVERSE LENGTH=744	26.3147	26.2254	26.0641	26.687	26.6258	26.5641	26.3755	25.986	26.549	26.3333	26.3432	26.2343	25.9011	26.3501	26.2256	26.6291	0	0	0	0	12	12	12	18.4	18.4	18.4	82558	0	47171	1737900000	110
AT1G07140.1	SIRANBP | Pleckstrin homology (PH) domain superfamily protein | chr1:2192360-2193688 REVERSE LENGTH=228	24.3317	23.5701	23.8407	24.6906	24.5484	24.5555	24.4197	24.2976	24.8766	24.7521	23.5917	24.5039	24.4455	24.0011	24.5787	24.8886	0	0	0	0	7	7	5	32.5	32.5	25.9	25601	0	35648	460410000	89
AT1G07320.4	RPL4 | ribosomal protein L4 | chr1:2249190-2250173 FORWARD LENGTH=278;RPL4 | ribosomal protein L4 | chr1:2249190-2250026 FORWARD LENGTH=278;RPL4 | ribosomal protein L4 | chr1:2249190-2250189 FORWARD LENGTH=280;RPL4 | ribosomal protein L4 | chr1:2249190	28.6641	28.7237	29.1969	29.1799	29.323	29.5741	29.2947	29.2125	28.9189	29.0326	28.9313	28.6359	29.3663	28.9192	28.909	29.2528	0	0	0	0	8	8	8	24.8	24.8	24.8	30142	0	28544	11412000000	130
AT1G07370.1	PCNA1, ATPCNA1 | proliferating cellular nuclear antigen 1 | chr1:2263204-2264382 FORWARD LENGTH=263;PCNA2, ATPCNA2 | proliferating cell nuclear antigen 2 | chr2:12650139-12651598 REVERSE LENGTH=264	24.748	24.6521	24.2309	24.4334	24.7317	24.5481	24.8343	24.411	25.0476	24.674	25.2612	25.165	24.8332	24.7763	24.6042	24.7514	1	0	1	0	5	5	5	19.8	19.8	19.8	29122	0	89593	546860000	41
AT5G59970.1	| Histone superfamily protein | chr5:24146352-24146663 REVERSE LENGTH=103;| Histone superfamily protein | chr5:24051649-24051960 FORWARD LENGTH=103;| Histone superfamily protein | chr3:19912659-19912970 REVERSE LENGTH=103;| Histone superfamily prot	29.9734	29.7444	29.7794	30.4931	29.3034	29.9167	29.895	30.2843	29.7955	29.4363	29.9758	30.2312	30.4386	29.8799	29.6869	29.7673	0	0	0	0	7	7	7	51.5	51.5	51.5	11409	0	38243	24209000000	279
AT1G07700.2	| Thioredoxin superfamily protein | chr1:2380214-2380939 FORWARD LENGTH=171;| Thioredoxin superfamily protein | chr1:2380214-2381127 FORWARD LENGTH=204;| Thioredoxin superfamily protein | chr1:2380297-2381127 FORWARD LENGTH=217	19.7101	18.7095	19.2953	19.2947	24.7624	23.6688	24.1341	24.5527	20.0111	19.3019	19.4198	19.0511	19.2947	18.2335	19.7588	18.6976	3	1	4	3	2	2	2	11.1	11.1	11.1	19233	0.00028827	43893	295180000	10
AT1G07750.1	| RmlC-like cupins superfamily protein | chr1:2404300-2405863 REVERSE LENGTH=356	26.5097	26.3727	26.2857	26.9374	26.4306	26.6381	26.3625	27.032	26.247	26.6963	26.2861	26.4782	26.7171	26.4745	26.8641	26.5025	0	0	0	0	7	7	7	23.3	23.3	23.3	38.31	0	23688	2033900000	60
AT5G59850.1	| Ribosomal protein S8 family protein | chr5:24112499-24113084 REVERSE LENGTH=130;RPS15A | ribosomal protein S15A | chr1:2408413-2409065 REVERSE LENGTH=130;RPS15A | ribosomal protein S15A | chr1:2408413-2409065 REVERSE LENGTH=130	29.0299	29.3751	29.1842	28.8134	28.9918	28.9225	29.1118	28.9532	28.9633	28.9662	29.0287	29.5318	28.9389	28.82	29.2152	29.1997	0	0	0	0	7	7	2	57.7	57.7	22.3	14804	0	22952	12319000000	131
AT5G05590.1	PAI2 | phosphoribosylanthranilate isomerase 2 | chr5:1666734-1668214 REVERSE LENGTH=275;PAI1 | phosphoribosylanthranilate isomerase 1 | chr1:2410352-2411833 REVERSE LENGTH=275;PAI1, TRP6 | phosphoribosylanthranilate isomerase 1 | chr1:2410352-2411833 RE	20.2412	18.7882	18.3353	20.2958	18.7261	20.1795	19.3193	18.3592	24.6466	24.8751	25.1326	24.8073	25.4093	25.1753	24.5277	25.2442	4	2	0	1	2	2	2	7.6	7.6	7.6	29619	0	12958	515670000	32
AT1G07810.1	ECA1, ATECA1, ACA3 | ER-type Ca2+-ATPase 1 | chr1:2416681-2420572 FORWARD LENGTH=1061	24.733	25.1489	22.4626	25.0724	23.6539	24.6701	22.5021	24.5692	20.6309	18.557	19.9698	18.4824	24.6834	23.852	24.2683	24.3375	0	0	2	1	10	10	5	12	12	5.5	116.36	0	31663	396180000	58
AT1G07890.8	APX1, MEE6, CS1, ATAPX1, ATAPX01 | ascorbate peroxidase 1 | chr1:2438005-2439435 FORWARD LENGTH=250;APX1, MEE6, CS1, ATAPX1, ATAPX01 | ascorbate peroxidase 1 | chr1:2438005-2439435 FORWARD LENGTH=250;APX1, MEE6, CS1, ATAPX1, ATAPX01 | ascorbate peroxida	30.2836	30.3001	30.3969	30.4507	30.0724	29.9328	30.2486	30.4518	29.9792	30.0654	30.2741	30.4063	30.4455	30.1758	30.4009	29.9557	0	0	0	0	14	13	13	56.8	56.8	56.8	27561	0	63615	28287000000	319
AT5G60390.3	| GTP binding Elongation factor Tu family protein | chr5:24289226-24290675 FORWARD LENGTH=449;| GTP binding Elongation factor Tu family protein | chr5:24289226-24290675 FORWARD LENGTH=449;| GTP binding Elongation factor Tu family protein | chr1:24633	32.7862	32.6911	32.7187	32.982	32.7914	33.0347	32.8688	32.7864	33.1105	32.9361	33.0321	32.8184	32.8842	32.7548	32.8221	33.3923	0	0	0	0	17	17	17	41.4	41.4	41.4	49502	0	161.29	182590000000	824
AT1G08110.3	| lactoylglutathione lyase family protein / glyoxalase I family protein | chr1:2535702-2537630 FORWARD LENGTH=185;| lactoylglutathione lyase family protein / glyoxalase I family protein | chr1:2535702-2537630 FORWARD LENGTH=185;| lactoylglutathione l	27.0024	27.3057	26.9246	27.1923	26.9509	26.8691	27.0138	27.126	26.8406	26.8854	26.9629	26.908	27.0703	27.143	26.8591	26.8137	0	0	0	0	9	9	9	62.2	62.2	62.2	20848	0	33137	2813300000	101
AT1G08160.1	| Late embryogenesis abundant (LEA) hydroxyproline-rich glycoprotein family | chr1:2559672-2560337 REVERSE LENGTH=221	23.7275	24.0918	24.3868	25.0414	23.8929	24.1871	24.2372	24.2755	24.3063	24.8626	24.7062	24.4176	24.2114	24.4841	24.7193	24.4657	1	0	0	0	4	4	4	17.2	17.2	17.2	25158	0	35277	398540000	40
AT1G08200.1	AXS2 | UDP-D-apiose/UDP-D-xylose synthase 2 | chr1:2574259-2576609 REVERSE LENGTH=389	26.3548	26.2918	26.4468	26.3042	26.0765	26.1196	25.8217	26.1963	26.2225	26.0622	26.3348	26.4795	26.1068	26.3268	26.4881	26.0582	0	0	0	0	19	4	4	49.1	12.1	12.1	43.79	0	22884	1708000000	77
AT1G08360.1	| Ribosomal protein L1p/L10e family | chr1:2636231-2637694 FORWARD LENGTH=216	28.9385	29.0736	29.0134	28.9259	28.3105	28.6038	28.6459	28.589	29.0046	28.8791	28.899	29.2723	28.7592	28.6342	28.7734	28.9534	0	0	0	0	7	7	2	38	38	9.7	24469	0	80893	10653000000	216
AT1G08420.2	BSL2 | BRI1 suppressor 1 (BSU1)-like 2 | chr1:2649959-2656564 FORWARD LENGTH=1013;BSL2 | BRI1 suppressor 1 (BSU1)-like 2 | chr1:2649959-2656564 FORWARD LENGTH=1018	25.0018	25.3902	25.1656	25.1812	25.1449	24.7676	25.3497	25.0434	25.1161	25.1005	25.2029	25.0884	24.6881	24.9705	25.2823	25.0887	0	0	0	1	6	6	3	7.1	7.1	3.7	108.08	0	14325	708830000	38
AT1G08450.1	CRT3, PSL1, EBS2, AtCRT3 | calreticulin 3 | chr1:2668008-2671800 REVERSE LENGTH=424;CRT3 | calreticulin 3 | chr1:2668008-2671800 REVERSE LENGTH=399;CRT3, PSL1, EBS2, AtCRT3 | calreticulin 3 | chr1:2668008-2671800 REVERSE LENGTH=370	27.0589	27.1816	27.1064	26.6668	27.1211	26.1325	26.9838	27.4134	26.5431	27.54	26.1381	27.895	27.5154	27.6615	28.2063	26.5515	0	0	0	0	13	13	13	38.7	38.7	38.7	49843	0	59373	3231000000	85
AT1G08470.1	SSL3 | strictosidine synthase-like 3 | chr1:2682262-2683977 REVERSE LENGTH=390	23.8008	23.4061	23.7389	24.0443	23.8554	23.7629	23.9368	23.8807	23.6715	23.8378	24.5807	24.0361	24.093	23.9619	23.787	23.9081	0	1	0	1	4	4	3	15.1	15.1	12.6	44036	0	86435	274850000	32
AT1G08480.1	| unknown protein;FUNCTIONS IN: molecular_function unknown;INVOLVED IN: biological_process unknown;LOCATED IN: mitochondrion, plasma membrane, plastid, vacuole;EXPRESSED IN: 27 plant structures;EXPRESSED DURING: 15 growth stages;Has 39 Blast hits t	26.2727	26.7927	26.5482	26.7155	26.4123	26.5234	26.2493	27.0079	26.5533	26.6488	26.5436	26.5167	26.4546	26.036	26.325	26.0134	0	0	0	0	4	4	4	36.6	36.6	36.6	15812	0	27944	2018200000	64
AT1G08490.1	ATSUFS, SUFS, ATCPNIFS, ATNFS2, CPNIFS | chloroplastic NIFS-like cysteine desulfurase | chr1:2685980-2688547 REVERSE LENGTH=463	18.6561	19.0203	20.3846	18.3353	24.5153	24.5905	24.5079	24.5059	24.7897	24.6748	24.7962	24.7547	24.921	24.7315	24.7452	24.765	2	1	1	0	5	5	5	12.1	12.1	12.1	50485	0	42116	486150000	30
AT1G08520.1	ALB1, ALB-1V, V157, PDE166, CHLD | ALBINA 1 | chr1:2696538-2700819 FORWARD LENGTH=760	26.2579	26.3395	26.4861	26.3207	26.3311	26.629	25.9958	24.937	26.4248	26.3777	26.8329	26.7015	26.4773	26.3089	25.8929	27.1309	0	0	0	0	14	14	14	21.1	21.1	21.1	83283	0	39216	1714700000	70
AT1G08550.2	NPQ1, AVDE1 | non-photochemical quenching 1 | chr1:2707462-2709387 FORWARD LENGTH=462;NPQ1, AVDE1 | non-photochemical quenching 1 | chr1:2707462-2709387 FORWARD LENGTH=462	27.0679	26.9899	27.2277	27.1968	27.136	27.348	27.1379	27.1718	27.112	27.0993	26.4279	26.6199	27.2422	26.9814	26.9497	27.1391	0	0	0	0	12	12	12	33.8	33.8	33.8	52017	0	43944	2892900000	93
AT1G08640.1	CJD1 | Chloroplast J-like domain 1 | chr1:2748714-2751209 REVERSE LENGTH=294	25.8136	25.6191	25.8826	25.7363	25.5936	25.5931	25.728	25.6033	25.7411	25.6303	26.0812	26.3027	25.6632	25.9103	25.695	25.5431	0	0	0	0	4	4	4	16.3	16.3	16.3	32902	0	39363	1183600000	69
AT1G08830.2	CSD1 | copper/zinc superoxide dismutase 1 | chr1:2827700-2829053 FORWARD LENGTH=152;CSD1 | copper/zinc superoxide dismutase 1 | chr1:2827700-2829053 FORWARD LENGTH=152	30.3989	30.4178	30.0831	29.7462	29.4488	29.1349	30.0093	30.1032	29.8221	30.0149	30.1151	30.1404	29.7624	29.4056	29.952	28.9323	0	0	0	0	4	4	3	48.7	48.7	40.1	15098	0	73956	20677000000	133
AT1G08980.1	ATAMI1, AMI1, ATTOC64-I, TOC64-I | amidase 1 | chr1:2884455-2886430 FORWARD LENGTH=425	26.3593	26.0314	26.6436	26.574	26.7341	26.7623	26.7045	26.3358	26.6172	26.3199	26.8246	26.1482	26.6814	26.6315	26.622	27.0218	0	0	0	0	8	8	8	25.4	25.4	25.4	45056	0	32.17	2027400000	58
AT1G09010.1	| glycoside hydrolase family 2 protein | chr1:2895259-2899287 REVERSE LENGTH=944	25.1554	25.4254	25.117	24.9807	25.1287	24.7264	24.8114	25.3134	24.9802	24.8798	24.91	25.1126	25.0647	24.7367	25.3704	25.0416	0	0	1	1	8	8	8	11.4	11.4	11.4	107.66	0	28745	669100000	30
AT1G09020.1	SNF4, ATSNF4 | homolog of yeast sucrose nonfermenting 4 | chr1:2900149-2904212 REVERSE LENGTH=487	25.2462	25.4187	25.1876	25.1415	25.4361	25.3699	25.33	25.3834	25.3345	25.5002	25.2002	25.2972	25.1603	25.2133	25.284	25.6017	0	1	0	0	6	6	6	13.8	13.8	13.8	53466	0	15136	768270000	52
AT1G09130.1	| ATP-dependent caseinolytic (Clp) protease/crotonase family protein | chr1:2940063-2942217 REVERSE LENGTH=330;| ATP-dependent caseinolytic (Clp) protease/crotonase family protein | chr1:2940063-2942217 REVERSE LENGTH=330;| ATP-dependent caseinolytic	28.0782	28.006	27.8621	27.9777	28.3221	28.2274	27.9193	27.9071	28.0631	28.0342	28.2138	27.9967	28.0824	27.9253	27.9919	28.3634	0	0	0	0	8	8	8	27	27	27	36307	0	53022	5891400000	121
AT5G65360.1	| Histone superfamily protein | chr5:26120099-26120509 REVERSE LENGTH=136;| Histone superfamily protein | chr5:3270478-3270888 REVERSE LENGTH=136;| Histone superfamily protein | chr5:3269065-3269475 REVERSE LENGTH=136;| Histone superfamily protein	28.9883	29.0067	28.7123	29.2774	28.1823	28.789	28.805	28.4299	28.8909	28.6734	28.9872	28.7924	29.1915	28.4193	28.718	28.8206	0	0	0	0	3	3	1	16.9	16.9	6.6	15268	0	62698	9472200000	63
AT1G09210.1	CRT1b, AtCRT1b | calreticulin 1b | chr1:2973217-2976655 REVERSE LENGTH=424	19.5035	20.5912	20.1922	18.8663	25.2913	25.9085	25.2964	24.8178	18.8663	19.4048	20.4566	18.5816	18.7298	18.9489	18.5816	19.8007	2	1	3	3	10	6	6	33	20.5	20.5	48156	0	20136	472240000	21
AT1G09270.3	IMPA-4 | importin alpha isoform 4 | chr1:2995162-2997833 FORWARD LENGTH=456;IMPA-4 | importin alpha isoform 4 | chr1:2994506-2997833 FORWARD LENGTH=538;IMPA-4 | importin alpha isoform 4 | chr1:2994506-2997833 FORWARD LENGTH=538	25.2617	25.3397	24.9711	25.2059	25.3699	25.4093	25.1402	25.5418	25.3837	25.5966	25.1507	25.3402	25.1008	24.8695	25.086	25.5951	0	1	0	0	5	4	4	15.4	12.9	12.9	50078	0	21282	791090000	30
AT1G09310.1	| Protein of unknown function, DUF538 | chr1:3009109-3009648 FORWARD LENGTH=179	28.9485	28.8847	28.9532	28.7001	29.0204	29.2779	28.7563	29.1306	29.3335	29.2281	29.0195	28.6293	28.5331	28.7205	28.5981	28.7886	0	0	0	0	6	6	5	35.8	35.8	30.7	19947	0	20434	10724000000	111
AT1G09340.1	CRB, CSP41B, HIP1.3 | chloroplast RNA binding | chr1:3015473-3018035 FORWARD LENGTH=378	31.7969	31.658	31.88	31.6905	32.1129	31.9705	31.7621	31.8017	31.826	31.7834	31.7003	31.5421	31.5073	31.8709	31.5903	31.8391	0	0	0	0	22	22	22	65.3	65.3	65.3	42619	0	323.31	77613000000	648
AT1G09430.1	ACLA-3 | ATP-citrate lyase A-3 | chr1:3042135-3044978 FORWARD LENGTH=424	27.8218	27.7444	27.4979	27.4809	27.6071	27.6525	27.9637	27.7766	27.7316	27.6553	28.0729	27.5441	27.6004	27.8342	27.6387	27.7191	0	0	0	0	10	10	7	25	25	18.4	46945	0	41551	4529000000	103
AT1G09560.1	GLP5 | germin-like protein 5 | chr1:3093896-3094639 FORWARD LENGTH=219	25.7322	25.696	25.4388	25.802	25.655	25.385	25.4655	25.6856	25.7781	25.946	25.6787	25.3866	25.6545	25.4034	25.8216	25.4074	1	0	0	0	5	5	4	22.4	22.4	15.1	22868	0	18993	953560000	21
AT1G57860.1	| Translation protein SH3-like family protein | chr1:21430034-21430827 REVERSE LENGTH=164;| Translation protein SH3-like family protein | chr1:21355567-21356364 FORWARD LENGTH=164;| Translation protein SH3-like family protein | chr1:3136407-3137430 R	28.2707	28.1504	27.6146	28.6893	27.9966	28.5454	28.4642	28.016	28.5768	28.3566	28.3962	28.5518	28.536	28.272	28.3558	28.7124	0	0	0	0	4	4	4	16.5	16.5	16.5	18709	0	84023	6824900000	45
AT1G09620.1	| ATP binding;leucine-tRNA ligases;aminoacyl-tRNA ligases;nucleotide binding;ATP binding;aminoacyl-tRNA ligases | chr1:3113077-3116455 REVERSE LENGTH=1091	27.7247	27.9798	27.6992	27.551	27.9418	27.797	27.7114	27.7718	27.7494	27.8128	27.9983	27.8984	27.7391	28.0828	27.8642	27.8412	0	0	0	0	26	26	26	30.2	30.2	30.2	123.45	0	156.32	5014800000	189
AT1G09630.1	ATRAB11C, ATRABA2A, ATRAB-A2A, RAB-A2A, RAB11c | RAB GTPase 11C | chr1:3118350-3119571 REVERSE LENGTH=217	25.0267	25.3454	24.6793	25.0228	24.8152	24.907	25.1129	24.9034	24.6672	25.2917	24.8247	24.8727	24.802	24.4922	25.1919	24.8722	0	1	0	0	7	5	4	40.6	31.8	28.1	24108	0	42083	601070000	38
AT1G09640.1	| Translation elongation factor EF1B, gamma chain | chr1:3120162-3122152 FORWARD LENGTH=414;| Translation elongation factor EF1B, gamma chain | chr1:3120162-3122152 FORWARD LENGTH=265	28.2336	28.2632	28.0543	28.8214	28.2274	28.2163	28.5448	28.0979	28.7937	28.7152	28.3566	28.6818	28.4853	28.539	28.7114	28.7884	0	0	0	0	14	5	5	38.2	14.3	14.3	46.66	0	71429	7724400000	143
AT1G09740.1	| Adenine nucleotide alpha hydrolases-like superfamily protein | chr1:3154603-3155834 FORWARD LENGTH=171	22.6367	23.3855	22.8416	22.887	18.7485	18.6358	18.5231	19.9969	19.3974	19.9969	20.083	18.7556	19.3974	19.9969	20.083	18.7556	1	2	3	2	2	2	2	13.5	13.5	13.5	18.15	0	51506	125270000	12
AT1G09750.1	| Eukaryotic aspartyl protease family protein | chr1:3157541-3158960 FORWARD LENGTH=449	29.3099	29.2925	29.4216	29.0914	28.8292	28.9839	28.8797	29.1031	29.1261	28.694	29.3241	29.4731	29.3295	29.8189	29.1761	28.8168	0	0	0	0	10	10	10	25.8	25.8	25.8	47661	0	120.69	12950000000	229
AT1G09760.1	U2A | U2 small nuclear ribonucleoprotein A | chr1:3159476-3161603 REVERSE LENGTH=249	25.4338	25.7934	25.908	25.9268	25.3084	25.7779	25.9492	25.457	25.9432	25.8015	25.9484	25.8836	25.8857	25.5133	25.7816	26.0133	0	0	0	0	8	8	8	32.5	32.5	32.5	28041	0	25328	1152900000	50
AT1G09780.1	| Phosphoglycerate mutase, 2,3-bisphosphoglycerate-independent | chr1:3165550-3167812 REVERSE LENGTH=557	29.1265	29.1686	29.1675	29.0121	29.1975	29.0946	29.023	29.2112	29.3074	29.2275	29.4385	29.2486	29.0645	29.4232	29.3563	29.1843	0	0	0	0	20	20	15	51.3	51.3	36.8	60579	0	113.23	12612000000	285
AT1G09795.1	ATATP-PRT2, HISN1B, ATP-PRT2 | ATP phosphoribosyl transferase 2 | chr1:3173588-3176690 FORWARD LENGTH=413	26.4053	25.8331	26.345	26.1853	26.262	26.6641	26.2286	25.6354	25.9871	25.8907	26.6701	26.2317	26.3218	26.5704	26.0853	26.8093	0	0	0	0	11	11	10	32	32	30.3	44756	0	36483	1670900000	77
AT1G09830.1	| Glycinamide ribonucleotide (GAR) synthetase | chr1:3192783-3194936 REVERSE LENGTH=532	26.1763	26.0323	26.5326	25.9798	26.209	26.1594	26.2463	26.0014	25.9556	26.0065	26.3004	26.3392	26.2398	26.6757	26.196	26.1691	0	0	0	0	4	4	4	11.5	11.5	11.5	56473	0	24.61	1568700000	26
AT1G09850.1	XBCP3 | xylem bark cysteine peptidase 3 | chr1:3201848-3203875 FORWARD LENGTH=437	24.2016	24.8161	24.7171	24.643	23.9675	24.7575	24.5	25.2605	18.4134	20.467	20.107	19.1606	18.4134	20.467	20.107	19.1606	1	1	3	2	4	4	4	15.8	15.8	15.8	48073	0	88.12	396080000	23
AT1G09870.1	| histidine acid phosphatase family protein | chr1:3205817-3208444 FORWARD LENGTH=487	23.7789	24.6421	24.1438	25.2314	24.4427	24.7964	24.0817	24.4725	20.5024	20.093	19.5837	19.6609	24.5527	24.715	24.599	24.6057	1	1	2	1	3	3	3	9.7	9.7	9.7	54854	0	20837	393070000	24
AT1G09940.1	HEMA2 | Glutamyl-tRNA reductase family protein | chr1:3237224-3239262 REVERSE LENGTH=530	19.58	18.4435	20.307	20.1705	27.0471	27.3787	26.6618	27.0711	18.9618	19.8174	19.6729	20.0419	18.4276	19.528	20.0419	19.2153	4	1	2	2	4	2	2	8.1	4.3	4.3	58291	0.002361	32942	2782400000	21
AT1G10290.1	ADL6, DRP2A | dynamin-like protein 6 | chr1:3370774-3377120 FORWARD LENGTH=914	24.5006	24.7088	24.1523	24.6341	23.8105	23.9847	24.4357	23.9413	24.221	24.957	24.7093	24.9364	24.7352	24.659	24.7745	24.5645	1	0	0	0	27	12	12	36.3	18.3	18.3	99165	0	47958	449710000	54
AT1G10360.1	ATGSTU18, GST29, GSTU18 | glutathione S-transferase TAU 18 | chr1:3395738-3396806 REVERSE LENGTH=227	24.4679	24.8211	24.0525	24.9575	24.9611	24.814	24.6816	24.8159	24.7168	25.0526	24.7238	24.4804	24.3913	24.1308	24.4522	24.9795	0	0	0	0	4	4	4	15.4	15.4	15.4	25911	0	14.43	536370000	44
AT1G10370.1	GST30, ATGSTU17, GST30B, ERD9 | Glutathione S-transferase family protein | chr1:3397274-3398273 REVERSE LENGTH=227	26.5572	26.3921	26.2751	26.3467	26.5646	26.2963	25.948	26.41	26.3433	26.4171	25.9503	26.2618	26.1143	26.2157	25.7273	26.1025	0	0	0	0	3	3	3	16.7	16.7	16.7	25307	0	15183	1657100000	58
AT1G10510.1	emb2004 | RNI-like superfamily protein | chr1:3461771-3465590 FORWARD LENGTH=605	25.6077	25.6134	25.8556	25.4869	25.9096	25.8354	25.7601	25.609	25.5562	25.6273	25.365	25.7423	25.6458	25.6443	25.7147	25.8179	0	0	0	0	9	9	9	17	17	17	64722	0	30357	1077700000	62
AT1G10670.4	ACLA-1 | ATP-citrate lyase A-1 | chr1:3535787-3538098 FORWARD LENGTH=423;ACLA-1 | ATP-citrate lyase A-1 | chr1:3535787-3538098 FORWARD LENGTH=423;ACLA-1 | ATP-citrate lyase A-1 | chr1:3535787-3538098 FORWARD LENGTH=423;ACLA-1 | ATP-citrate lyase A-1 |	26.7796	26.6557	26.8022	26.8104	26.8884	27.0831	26.7073	26.5412	26.8317	26.721	27.002	26.5874	26.7886	26.6671	26.5209	26.8939	0	0	0	0	9	6	6	22.2	15.6	15.6	46678	0	29448	2299500000	65
AT1G10760.1	SEX1, SOP1, SOP, GWD1, GWD | Pyruvate phosphate dikinase, PEP/pyruvate binding domain | chr1:3581210-3590043 REVERSE LENGTH=1399	30.4296	30.3753	30.5757	30.2693	30.2498	30.1777	30.386	30.6924	30.0266	30.3735	30.2017	30.182	30.3098	30.0664	30.2911	29.8301	0	0	0	0	41	41	41	32.8	32.8	32.8	156.58	0	309	27246000000	535
AT1G10840.1	TIF3H1 | translation initiation factor 3 subunit H1 | chr1:3607885-3610299 REVERSE LENGTH=337;TIF3H1 | translation initiation factor 3 subunit H1 | chr1:3607885-3609657 REVERSE LENGTH=250	26.8454	26.9197	26.753	26.6966	26.548	26.5806	26.6885	26.5247	26.9147	26.573	26.8865	26.9841	26.9265	26.9725	26.7239	26.9152	0	0	0	0	10	10	10	29.1	29.1	29.1	38372	0	58648	2346000000	100
AT1G10950.1	TMN1, AtTMN1 | transmembrane nine 1 | chr1:3659322-3663622 FORWARD LENGTH=589	24.8785	25.5031	24.2968	24.2782	24.5823	23.8339	24.7622	25.2391	24.0691	24.0932	24.2255	24.0146	23.6559	23.8986	24.5038	24.1592	0	1	0	0	4	3	3	6.5	5.1	5.1	66892	0	75854	460880000	26
AT1G11260.1	STP1, ATSTP1 | sugar transporter 1 | chr1:3777460-3780133 FORWARD LENGTH=522	24.6487	25.5152	25.0008	25.0114	24.9805	25.3516	25.5241	24.7519	25.5176	25.4865	25.7531	25.4251	25.3076	25.2361	25.3193	25.4949	1	0	0	1	5	5	5	10.7	10.7	10.7	57.61	0	17212	823220000	30
AT1G11330.1	| S-locus lectin protein kinase family protein | chr1:3810372-3813416 FORWARD LENGTH=840;| S-locus lectin protein kinase family protein | chr1:3810372-3813416 FORWARD LENGTH=842;| ATP binding;protein kinases | chr1:22679770-22680771 REVERSE LENGTH=21	18.9236	18.7709	18.9587	19.6331	20.229	20.2912	18.8669	18.9292	22.375	22.0921	22.2537	22.3966	19.6331	19.2314	18.3163	19.3281	3	4	1	3	2	2	1	2.9	2.9	1.5	94149	0.00028385	41659	33065000	9
AT1G11530.1	ATCXXS1, CXXS1 | C-terminal cysteine residue is changed to a serine 1 | chr1:3874518-3875311 FORWARD LENGTH=118	19.828	20.4785	19.3019	19.4658	24.6513	24.7712	24.4741	24.5784	24.7841	24.2821	24.7674	24.2496	24.6546	24.4948	24.6163	24.6203	2	1	0	1	4	4	4	29.7	29.7	29.7	13334	0	14253	403240000	38
AT1G11580.1	ATPMEPCRA, PMEPCRA | methylesterase PCR A | chr1:3888730-3890649 FORWARD LENGTH=557	26.0978	26.0869	26.5757	26.6313	26.1228	25.7479	25.8593	25.8267	25.9106	26.5663	25.7534	26.1535	26.1339	25.846	26.3256	26.0287	0	0	0	0	9	8	8	19.4	18.1	18.1	61687	0	59139	1428600000	72
AT1G11650.2	ATRBP45B, RBP45B | RNA-binding (RRM/RBD/RNP motifs) family protein | chr1:3914895-3917941 FORWARD LENGTH=405;ATRBP45B, RBP45B | RNA-binding (RRM/RBD/RNP motifs) family protein | chr1:3914895-3917301 FORWARD LENGTH=306	25.1575	25.1173	25.2677	25.1338	24.9573	25.0973	24.7348	25.2351	25.211	24.9221	25.1106	25.1359	25.2106	24.6523	24.856	25.1838	0	0	1	0	6	6	6	18.8	18.8	18.8	44114	0	16143	683610000	35
AT1G11720.1	ATSS3, SS3 | starch synthase 3 | chr1:3952460-3956840 FORWARD LENGTH=1042;SS3 | starch synthase 3 | chr1:3951597-3956840 FORWARD LENGTH=1094	23.8478	23.9946	24.0499	24.4182	24.1808	24.461	24.0947	24.6445	19.5071	18.9572	20.2342	19.6843	24.1284	23.6463	24.2593	24.5009	1	0	2	0	8	8	8	8.4	8.4	8.4	118.51	0	14636	394680000	24
AT1G11750.1	CLPP6, NCLPP1, NCLPP6 | CLP protease proteolytic subunit 6 | chr1:3967609-3969535 FORWARD LENGTH=271;CLPP6 | CLP protease proteolytic subunit 6 | chr1:3967609-3969535 FORWARD LENGTH=289	27.3891	27.6477	27.4706	27.5799	27.9931	27.7777	27.7405	27.4652	27.6915	27.6592	27.5126	27.6301	27.8479	27.9537	27.7443	28.0346	0	0	0	0	5	5	5	23.2	23.2	23.2	29382	0	21961	4476800000	88
AT1G11840.4	ATGLX1, GLX1 | glyoxalase I homolog | chr1:3996045-3997518 FORWARD LENGTH=283;ATGLX1, GLX1 | glyoxalase I homolog | chr1:3996045-3997518 FORWARD LENGTH=283;ATGLX1, GLX1 | glyoxalase I homolog | chr1:3996045-3997518 FORWARD LENGTH=283;ATGLX1, GLX1 | gly	29.0024	29.2386	29.0002	29.4011	28.5317	28.8133	28.8114	29.3307	29.2104	29.0845	28.9545	28.9788	29.2708	28.8961	29.1652	28.6653	0	0	0	0	12	12	11	46.3	46.3	40.6	31928	0	149.67	11313000000	191
AT1G11860.3	| Glycine cleavage T-protein family | chr1:4001801-4003245 FORWARD LENGTH=408;| Glycine cleavage T-protein family | chr1:4001801-4003245 FORWARD LENGTH=408;| Glycine cleavage T-protein family | chr1:4001801-4003245 FORWARD LENGTH=408	31.3566	31.1266	31.1412	31.335	31.3233	31.5359	31.3222	31.4589	31.0734	31.1052	31.2355	31.1178	31.1041	31.2309	31.2634	31.2471	0	0	0	0	20	20	20	59.1	59.1	59.1	44444	0	260.17	56349000000	654
AT1G11870.2	ATSRS, SRS | Seryl-tRNA synthetase | chr1:4003895-4006556 FORWARD LENGTH=514;ATSRS, OVA7, SRS | Seryl-tRNA synthetase | chr1:4003895-4006556 FORWARD LENGTH=512	24.1604	24.0181	23.688	24.5207	24.0922	24.4419	23.9712	24.0137	24.4554	24.2056	24.2875	23.9749	23.9141	23.9424	24.2703	24.4005	0	0	0	0	3	3	3	7.8	7.8	7.8	57351	0	13397	385820000	35
AT1G11890.1	SEC22, ATSEC22 | Synaptobrevin family protein | chr1:4011509-4012835 FORWARD LENGTH=218	24.2308	24.1564	24.3492	24.2675	24.0902	24.2663	24.3284	24.3863	24.2331	24.5822	24.4259	24.3247	24.1711	23.9668	24.4329	24.0364	1	1	1	1	5	5	5	27.5	27.5	27.5	25332	0	11597	362330000	28
AT1G11910.1	APA1, ATAPA1 | aspartic proteinase A1 | chr1:4017119-4019874 REVERSE LENGTH=506	28.2834	28.3138	28.4402	28.2611	27.9563	27.8383	28.1154	28.7921	27.8358	28.2936	28.319	28.3245	28.6059	28.204	28.3418	27.9633	0	0	0	0	15	15	15	42.7	42.7	42.7	54613	0	101.61	6486200000	136
AT1G11930.2	| Predicted pyridoxal phosphate-dependent enzyme, YBL036C type | chr1:4028783-4030298 FORWARD LENGTH=255;| Predicted pyridoxal phosphate-dependent enzyme, YBL036C type | chr1:4028783-4030298 FORWARD LENGTH=257	26.0426	25.8692	26.5343	26.2646	26.1522	25.8099	26.0869	26.0249	26.4189	26.0392	26.1183	26.2747	25.867	26.1363	26.1454	25.9829	0	0	0	0	5	5	5	26.7	26.7	26.7	27766	0	32223	1472800000	42
AT1G12010.1	| 2-oxoglutarate (2OG) and Fe(II)-dependent oxygenase superfamily protein | chr1:4056274-4057670 FORWARD LENGTH=320	19.5259	19.0474	18.569	19.9907	19.0474	18.4427	20.2514	19.16	19.9907	19.16	20.2296	18.8856	24.8729	24.0272	24.5155	24.4319	2	2	3	1	2	1	1	7.5	5	5	36531	0	33372	302150000	20
AT1G12050.1	| fumarylacetoacetase, putative | chr1:4072904-4075856 FORWARD LENGTH=421	26.7552	26.9218	26.99	26.4504	26.6453	26.0962	26.5116	27.0573	26.8662	26.614	26.1948	26.5144	26.1902	26.4496	26.7152	26.5689	0	0	0	0	8	8	8	23.8	23.8	23.8	46095	0	34602	2177200000	100
AT1G12230.1	| Aldolase superfamily protein | chr1:4148050-4150708 FORWARD LENGTH=405;| Aldolase superfamily protein | chr1:4148050-4150708 FORWARD LENGTH=427	27.1386	26.9946	27.0342	27.2159	27.2761	27.522	27.1494	26.9052	27.7753	27.6311	27.7244	27.3976	27.2051	27.4005	26.9116	27.4985	0	0	0	0	9	9	9	24	24	24	43994	0	40773	3302400000	63
AT1G12240.1	ATBETAFRUCT4, VAC-INV | Glycosyl hydrolases family 32 protein | chr1:4153699-4157457 FORWARD LENGTH=664	25.7753	25.8708	25.7418	25.257	26.8096	27.0698	25.3895	25.5774	26.3408	26.11	26.0807	25.9314	25.3694	26.0338	25.4738	26.8352	0	0	0	0	7	7	6	15.4	15.4	13.7	73843	0	41162	1403200000	44
AT1G12250.2	| Pentapeptide repeat-containing protein | chr1:4159623-4161269 FORWARD LENGTH=206;| Pentapeptide repeat-containing protein | chr1:4159287-4161269 FORWARD LENGTH=280	26.6585	26.148	26.2584	25.6117	26.4523	25.7203	26.2154	25.9651	26.0504	26.4105	25.7147	26.2498	25.581	26.2019	26.2924	26.2833	0	0	0	0	7	7	7	49.5	49.5	49.5	21768	0	37919	1529400000	88
AT1G12270.1	Hop1 | stress-inducible protein, putative | chr1:4172105-4174575 FORWARD LENGTH=572	19.6596	20.5796	19.0129	19.9328	20.5796	18.7861	20.4062	19.0993	24.4575	23.8766	24.1487	24.2562	24.2854	24.3573	24.3855	24.3943	3	3	0	1	6	4	4	11	7.7	7.7	64584	0	11066	287620000	23
AT1G12310.1	| Calcium-binding EF-hand family protein | chr1:4187500-4187946 REVERSE LENGTH=148	26.8498	26.7507	27.2964	26.3822	26.0103	26.5047	26.8358	26.3463	27.0831	26.7326	26.5263	26.7208	26.0815	26.6291	26.0669	26.792	0	0	0	0	8	8	2	55.4	55.4	15.5	16517	0	26083	2126000000	58
AT1G12410.1	CLPR2, NCLPP2, CLP2 | CLP protease proteolytic subunit 2 | chr1:4223099-4224954 FORWARD LENGTH=279	26.7878	26.8344	26.8741	26.2448	26.5919	26.6591	26.5297	26.9586	26.6663	26.965	26.4428	26.8274	26.528	26.5137	26.6889	26.9885	0	0	0	0	5	5	5	19.4	19.4	19.4	31208	0	23257	2257300000	60
AT1G12470.1	| zinc ion binding | chr1:4251359-4257201 FORWARD LENGTH=988	23.3593	23.6073	24.0791	23.7313	20.3815	19.0135	20.0591	18.6911	20.0209	18.6911	18.2615	19.3453	23.9092	23.9698	23.8597	23.9327	1	2	3	1	3	3	3	3.5	3.5	3.5	112.32	0	72475	251150000	15
AT1G12780.1	UGE1, ATUGE1 | UDP-D-glucose/UDP-D-galactose 4-epimerase 1 | chr1:4356124-4358120 REVERSE LENGTH=351	24.8426	25.2305	25.0069	25.4933	25.6734	25.8021	25.0748	25.8562	25.168	25.3312	25.3801	25.1498	24.7196	25.8314	25.5019	24.8606	0	0	0	0	7	7	6	25.6	25.6	22.5	39157	0	21.46	887680000	39
AT1G12840.1	DET3, ATVHA-C | vacuolar ATP synthase subunit C (VATC) / V-ATPase C subunit / vacuolar proton pump C subunit (DET3) | chr1:4375584-4378220 FORWARD LENGTH=375	29.2529	29.1842	29.2308	29.3776	29.3851	29.3891	29.4059	29.2256	29.2984	29.3328	29.2993	29.2749	29.1715	29.2115	29.4719	29.152	0	0	0	0	19	19	19	50.9	50.9	50.9	42619	0	194.29	13273000000	239
AT1G12900.4	GAPA-2 | glyceraldehyde 3-phosphate dehydrogenase A subunit 2 | chr1:4392634-4393850 REVERSE LENGTH=350;GAPA-2 | glyceraldehyde 3-phosphate dehydrogenase A subunit 2 | chr1:4392634-4393850 REVERSE LENGTH=350;GAPA-2 | glyceraldehyde 3-phosphate dehydroge	31.5719	31.512	31.9316	31.4102	31.9454	31.5222	31.4323	31.7511	31.33	31.3508	31.8233	31.2631	31.1598	31.7178	31.3057	31.2706	0	0	0	0	21	7	7	60.9	20.9	20.9	37667	0	323.31	74844000000	324
AT1G13060.1	PBE1 | 20S proteasome beta subunit E1 | chr1:4452641-4454663 FORWARD LENGTH=274;PBE1 | 20S proteasome beta subunit E1 | chr1:4452641-4454663 FORWARD LENGTH=298	26.8949	27.4631	27.2922	26.9124	26.5812	26.9364	26.8369	27.1894	26.958	26.7003	27.0703	26.7423	26.8451	27.0138	26.9967	26.6053	0	0	0	0	6	6	2	30.3	30.3	12	29667	0	48596	2704100000	91
AT1G13110.1	CYP71B7 | cytochrome P450, family 71 subfamily B, polypeptide 7 | chr1:4467272-4468857 FORWARD LENGTH=504	27.1494	27.4338	27.7156	26.9547	27.221	27.2306	27.3119	27.6766	27.2147	27.0812	27.2015	27.4813	27.3542	27.401	27.0192	26.7206	0	0	0	0	12	12	9	23.8	23.8	16.7	57208	0	36205	3368500000	142
AT1G13270.1	MAP1C, MAP1B | methionine aminopeptidase 1B | chr1:4544999-4547155 FORWARD LENGTH=369;MAP1C, MAP1B | methionine aminopeptidase 1B | chr1:4544999-4546574 FORWARD LENGTH=283	26.4801	26.2526	26.2792	26.1904	26.2024	26.1987	26.3847	26.2786	26.4366	26.3254	26.8021	26.7923	26.6503	26.511	26.3033	26.3964	0	0	0	0	7	7	7	30.4	30.4	30.4	40424	0	43675	1802400000	80
AT1G13280.1	AOC4 | allene oxide cyclase 4 | chr1:4547624-4548552 FORWARD LENGTH=254	26.2537	26.7292	26.8265	26.4958	25.789	25.9258	26.5398	26.4257	26.1081	26.0533	26.2403	26.3614	26.5455	26.4065	26.1793	26.0115	1	0	0	0	6	5	5	31.9	28.7	28.7	27809	0	22503	1662200000	44
AT1G13320.2	PP2AA3 | protein phosphatase 2A subunit A3 | chr1:4563970-4567348 REVERSE LENGTH=537;PP2AA3 | protein phosphatase 2A subunit A3 | chr1:4563692-4567348 REVERSE LENGTH=587;PP2AA3 | protein phosphatase 2A subunit A3 | chr1:4563692-4567348 REVERSE LENGTH	26.275	26.5365	26.3823	26.5405	26.7696	26.5512	26.6334	26.4618	26.6617	26.5623	26.6382	26.5141	26.6532	26.8496	26.4673	26.5619	0	0	0	0	13	11	8	32.8	28.5	18.6	59998	0	28.48	2099300000	63
AT1G13440.1	GAPC-2, GAPC2 | glyceraldehyde-3-phosphate dehydrogenase C2 | chr1:4608465-4610494 REVERSE LENGTH=338;GAPC-2, GAPC2 | glyceraldehyde-3-phosphate dehydrogenase C2 | chr1:4608465-4610494 REVERSE LENGTH=310	26.5256	27.062	26.2099	27.1362	26.6806	26.8812	25.9757	26.5616	27.1499	27.235	26.3362	27.1578	26.7035	25.7949	26.8428	27.4635	0	0	0	0	23	2	2	76.3	10.4	10.4	36913	0	11691	2722700000	40
AT3G25585.4	AAPT2, ATAAPT2 | aminoalcoholphosphotransferase | chr3:9295856-9298271 FORWARD LENGTH=389;AAPT2, ATAAPT2 | aminoalcoholphosphotransferase | chr3:9295856-9298271 FORWARD LENGTH=389;AAPT2, ATAAPT2 | aminoalcoholphosphotransferase | chr3:9295856-9298271 FO	24.7055	24.8991	24.5828	24.8268	24.493	24.658	24.8679	24.5863	24.8134	25.0485	24.7775	24.536	24.8112	24.3462	24.8262	24.9886	0	0	1	0	1	1	1	2.8	2.8	2.8	43639	0	77888	540550000	12
AT1G13900.1	| Purple acid phosphatases superfamily protein | chr1:4753494-4755554 REVERSE LENGTH=656	25.3413	25.775	25.8086	25.1605	25.7719	25.0678	25.4111	25.2809	25.5874	24.5962	25.2664	25.2142	24.9477	25.3633	25.4142	24.8426	0	0	0	0	7	7	7	11.6	11.6	11.6	73716	0	18656	875830000	35
AT1G13930.3	| Involved in response to salt stress. Knockout mutants are hypersensitive to salt stress. | chr1:4761091-4761558 FORWARD LENGTH=155;| Involved in response to salt stress. Knockout mutants are hypersensitive to salt stress. | chr1:4761091-4761558 FOR	29.7636	29.8467	29.7823	29.6024	29.2738	29.6656	29.4102	30.4189	29.2918	29.4861	29.2909	29.3386	29.3364	29.0196	28.8814	29.7642	0	0	0	0	11	11	10	89	89	81.3	16163	0	198.66	16043000000	309
AT1G14000.1	VIK | VH1-interacting kinase | chr1:4797606-4800043 FORWARD LENGTH=438	25.852	25.7401	25.7567	25.2768	25.428	25.1371	25.3959	25.4952	25.5522	25.6981	25.7557	25.6867	25.5472	25.657	25.8578	25.5325	0	0	0	0	8	8	8	16.9	16.9	16.9	49335	0	23769	1028900000	45
AT1G14030.1	| Rubisco methyltransferase family protein | chr1:4805493-4807440 REVERSE LENGTH=482	26.3002	26.5491	26.7589	26.4381	26.6926	26.5238	26.4301	26.4506	26.7601	26.6551	26.6706	26.3021	26.8203	26.9299	26.3689	26.7385	0	0	0	0	9	9	9	22.4	22.4	22.4	54611	0	32435	2028000000	48
AT1G14150.1	PQL1, PQL2 | PsbQ-like 2 | chr1:4839885-4840632 FORWARD LENGTH=190;PQL1, PQL2 | PsbQ-like 2 | chr1:4839885-4840373 FORWARD LENGTH=162	27.315	27.0763	27.3611	27.1365	27.6495	27.0447	26.968	27.3825	26.7542	27.04	27.1662	26.6087	26.729	27.0895	26.8746	27.1661	0	0	0	0	4	4	4	27.9	27.9	27.9	22157	0	18231	2937500000	43
AT1G14320.1	SAC52, RPL10, RPL10A | Ribosomal protein L16p/L10e family protein | chr1:4888270-4889408 FORWARD LENGTH=220;SAC52, RPL10A | Ribosomal protein L16p/L10e family protein | chr1:4888270-4889408 FORWARD LENGTH=163	29.3688	29.0618	29.0902	29.6216	29.3038	29.4178	29.0022	29.2939	29.2875	29.4337	29.3398	29.6063	29.6273	29.8038	29.4254	29.8754	0	0	0	0	11	11	3	48.6	48.6	9.5	24917	0	48533	14564000000	192
AT1G14345.1	| NAD(P)-linked oxidoreductase superfamily protein | chr1:4899176-4899766 FORWARD LENGTH=196	26.1875	25.8189	26.1285	25.4945	26.1606	26.3999	26.0126	26.6747	26.4123	27.5802	26.1461	26.0044	25.8945	25.8907	26.2963	25.4961	1	0	0	1	2	2	2	12.8	12.8	12.8	21223	0	16008	1646400000	35
AT1G14410.1	ATWHY1, PTAC1, WHY1 | ssDNA-binding transcriptional regulator | chr1:4929352-4930810 REVERSE LENGTH=263	25.4745	25.7307	25.5413	25.2823	25.493	25.2485	25.0079	25.0797	25.1326	24.4081	25.3465	25.4071	25.5197	25.0038	25.3613	25.1848	0	0	0	0	6	6	5	31.9	31.9	27.8	29058	0	24482	820540000	42
AT1G14610.1	TWN2, VALRS | valyl-tRNA synthetase / valine--tRNA ligase (VALRS) | chr1:5008502-5014486 REVERSE LENGTH=1108	27.3178	27.3514	27.3928	27.4259	27.1967	27.4454	27.4151	27.4027	27.3164	27.4501	27.6107	27.3219	27.3704	27.4058	27.3349	27.3753	0	0	0	0	22	22	22	23.6	23.6	23.6	125.92	0	93448	3952500000	190
AT1G14650.1	| SWAP (Suppressor-of-White-APricot)/surp domain-containing protein / ubiquitin family protein | chr1:5028077-5030520 FORWARD LENGTH=785;| SWAP (Suppressor-of-White-APricot)/surp domain-containing protein / ubiquitin family protein | chr1:5028077-50305	24.8134	24.8102	24.4521	24.7233	24.4451	24.5035	24.6624	24.6095	24.3655	24.3205	24.5057	25.1013	24.7424	24.8732	24.7532	24.6401	0	0	0	0	4	4	4	5.7	5.7	5.7	87593	0	11.89	533510000	26
AT1G14810.1	| semialdehyde dehydrogenase family protein | chr1:5102684-5104633 REVERSE LENGTH=375	28.4485	28.4138	28.3099	28.2479	28.5797	28.2439	28.4192	28.3167	28.3108	28.1047	28.545	28.2838	28.1502	28.616	28.2189	28.3054	0	0	0	0	10	10	10	35.2	35.2	35.2	40745	0	117.35	7262700000	164
AT1G14830.1	ADL1C, ADL5, DRP1C, DL1C | DYNAMIN-like 1C | chr1:5107699-5111470 REVERSE LENGTH=614	24.2672	24.5858	24.8422	24.7037	24.4159	24.2226	24.2031	24.6214	24.663	24.2142	24.403	24.7636	24.4945	24.9209	24.668	24.6746	0	0	0	1	10	7	7	20	15.1	15.1	68722	0	21768	488100000	41
AT1G14850.1	NUP155 | nucleoporin 155 | chr1:5116921-5123259 REVERSE LENGTH=1464	23.8937	24.5289	23.838	24.2439	23.7215	24.0108	24.0012	23.9879	23.5295	24.2102	24.0163	24.1784	24.049	23.7717	24.1733	23.7794	0	0	0	0	9	9	9	7.7	7.7	7.7	160.01	0	34353	334100000	46
AT1G14980.1	CPN10 | chaperonin 10 | chr1:5165930-5166654 REVERSE LENGTH=98	26.4594	26.4983	26.5895	25.8968	25.5935	25.7686	25.6822	26.4979	25.9193	26.2061	25.5835	26.4135	26.4918	25.5772	26.4811	25.7616	0	0	0	0	5	5	5	50	50	50	10812	0	13721	1477100000	37
AT1G15060.1	| Uncharacterised conserved protein UCP031088, alpha/beta hydrolase | chr1:5184053-5186856 REVERSE LENGTH=578	19.5168	20.3476	19.1053	18.936	23.8439	23.515	23.8965	24.217	18.2434	19.2795	19.8021	19.8382	19.1053	19.5083	19.8382	19.7546	3	1	2	2	5	5	5	8.7	8.7	8.7	63674	0	12519	215970000	16
AT1G15130.1	| Endosomal targeting BRO1-like domain-containing protein | chr1:5206217-5209848 REVERSE LENGTH=846	24.9117	25.0741	24.8405	24.9543	20.6203	18.4485	19.5903	19.2456	24.9825	24.9873	25.0161	25.0897	24.7126	25.1622	24.87	24.8535	1	2	0	0	8	8	8	10.9	10.9	10.9	95208	0	17248	579550000	34
AT1G15140.1	| FAD/NAD(P)-binding oxidoreductase | chr1:5210403-5212137 REVERSE LENGTH=295;| FAD/NAD(P)-binding oxidoreductase | chr1:5210642-5212137 REVERSE LENGTH=271;| FAD/NAD(P)-binding oxidoreductase | chr1:5210642-5212137 REVERSE LENGTH=271	28.484	28.3131	28.8684	27.8987	28.554	28.3887	28.3484	28.161	28.5407	28.1813	28.3453	28.1555	28.1903	28.0619	28.1935	28.3132	0	0	0	0	8	8	8	33.2	33.2	33.2	31923	0	32346	6907500000	97
AT1G15340.1	MBD10 | methyl-CPG-binding domain 10 | chr1:5275895-5277474 REVERSE LENGTH=384;MBD10 | methyl-CPG-binding domain 10 | chr1:5275895-5277474 REVERSE LENGTH=332	23.8306	23.264	24.1548	23.6228	23.1209	23.7174	24.1656	24.1884	20.5217	20.0658	19.2695	19.4001	20.1132	18.7932	19.4001	19.08	0	1	2	2	5	5	5	18.5	18.5	18.5	42357	0	19966	215430000	26
AT1G15500.1	ATNTT2 | TLC ATP/ADP transporter | chr1:5326426-5328688 FORWARD LENGTH=618	20.1973	20.1785	19.3327	19.8006	20.1785	20.0882	18.5845	18.4942	18.9811	19.8901	19.8721	19.4406	23.4699	22.6621	23.5673	23.8427	4	4	2	1	10	3	3	18	6.3	6.3	67529	0	41387	115430000	24
AT1G15690.1	AVP1, ATAVP3, AVP-3, AtVHP1;1 | Inorganic H pyrophosphatase family protein | chr1:5399115-5402185 FORWARD LENGTH=770;AVP1, ATAVP3, AVP-3, AtVHP1;1 | Inorganic H pyrophosphatase family protein | chr1:5399115-5402185 FORWARD LENGTH=642	29.8949	30.0505	30.0506	30.0107	30.0612	30.0966	30.1086	29.8343	30.0097	30.1947	30.1096	30.0334	29.8017	29.9503	30.1319	30.2473	0	0	0	0	18	18	18	21.9	21.9	21.9	80819	0	241.31	23943000000	474
AT1G15710.1	| prephenate dehydrogenase family protein | chr1:5404505-5405581 FORWARD LENGTH=358	18.6184	18.3698	20.5348	19.8727	23.6777	23.7021	23.466	23.6379	20.5348	20.4917	19.8621	19.3324	19.8727	20.5161	19.3324	19.9758	3	1	3	3	2	2	2	6.7	6.7	6.7	40633	0	88137	179130000	21
AT1G15730.1	| Cobalamin biosynthesis CobW-like protein | chr1:5407535-5409937 REVERSE LENGTH=448	18.4276	19.528	20.0419	19.2153	20.4798	20.2228	20.5053	20.4573	20.1361	20.4166	20.5693	20.3632	20.0419	19.229	18.4161	18.6031	3	1	0	2	3	1	1	8.5	2.9	2.9	50258	0.00055617	39519	25194000	16
AT1G15750.4	DSIP1, TPL | Transducin family protein / WD-40 repeat family protein | chr1:5415086-5420359 REVERSE LENGTH=1131;DSIP1, TPL | Transducin family protein / WD-40 repeat family protein | chr1:5415086-5420359 REVERSE LENGTH=1131;DSIP1, TPL | Transducin famil	26.4082	26.5579	26.2156	26.5386	26.1021	26.4665	27.0618	26.2862	26.3358	26.8243	26.6406	26.5017	26.654	26.1718	26.431	26.4409	0	0	0	0	11	11	3	10	10	3	124.3	0	38391	1895800000	84
AT1G15820.1	LHCB6, CP24 | light harvesting complex photosystem II subunit 6 | chr1:5446685-5447676 REVERSE LENGTH=258	32.9874	33.0241	33.6408	33.5965	33.1668	33.8446	33.2802	33.1086	33.5049	33.3252	33.1595	32.7504	32.8416	33.3937	32.2516	33.4854	0	0	0	0	15	15	15	58.1	58.1	58.1	27522	0	161.32	205950000000	320
AT1G15930.2	| Ribosomal protein L7Ae/L30e/S12e/Gadd45 family protein | chr1:5471702-5472741 FORWARD LENGTH=144;| Ribosomal protein L7Ae/L30e/S12e/Gadd45 family protein | chr1:5471702-5472741 FORWARD LENGTH=144	27.3747	27.795	27.9096	27.7246	27.7356	27.8544	27.6869	27.6888	27.975	27.6012	27.9981	27.7736	27.748	28.3538	27.5639	28.2034	0	0	0	0	6	6	4	47.9	47.9	35.4	15377	0	55658	4807300000	102
AT1G15950.2	CCR1, IRX4, ATCCR1 | cinnamoyl coa reductase 1 | chr1:5478855-5481949 FORWARD LENGTH=337;CCR1, IRX4, ATCCR1 | cinnamoyl coa reductase 1 | chr1:5478855-5481915 FORWARD LENGTH=344	24.7745	25.0303	25.9147	24.9585	24.8928	24.9587	24.9069	25.042	25.1542	25.3279	25.0468	25.1179	24.8943	24.9365	25.2936	24.8824	0	0	0	0	6	6	6	21.1	21.1	21.1	37186	0	28.56	729600000	51
AT1G15980.1	NDF1, NDH48 | NDH-dependent cyclic electron flow 1 | chr1:5489314-5491199 FORWARD LENGTH=461	28.0157	27.7059	28.1737	27.996	28.3422	28.4077	28.1987	28.1242	28.0549	27.9513	27.8075	27.4041	28.0069	27.9165	27.8817	28.0642	0	0	0	0	10	10	10	27.3	27.3	27.3	51022	0	41332	5469000000	121
AT1G16080.1	| unknown protein;LOCATED IN: apoplast, chloroplast stroma, chloroplast, chloroplast envelope;EXPRESSED IN: 23 plant structures;EXPRESSED DURING: 14 growth stages;Has 81 Blast hits to 81 proteins in 28 species: Archae - 0;Bacteria - 2;Metazoa - 0;	28.9925	28.7887	28.7938	28.5321	28.7196	28.6405	28.8027	29.033	28.6435	28.8411	28.6303	28.4751	28.4698	28.5473	28.8301	29.0163	0	0	0	0	13	13	13	46.6	46.6	46.6	34.13	0	57741	9409300000	270
AT1G16350.1	| Aldolase-type TIM barrel family protein | chr1:5590951-5592872 FORWARD LENGTH=502	25.0605	25.1924	25.3871	25.2422	24.9018	25.1251	24.6096	24.7826	24.8471	24.7992	24.9209	25.034	24.8205	24.8461	25.2099	25.0072	1	1	0	0	4	4	3	12.2	12.2	9.8	54051	0	10513	620650000	20
AT1G16410.1	CYP79F1, BUS1, SPS1 | cytochrome p450 79f1 | chr1:5608862-5611118 FORWARD LENGTH=538;CYP79F1, BUS1, SPS1 | cytochrome p450 79f1 | chr1:5608862-5610244 FORWARD LENGTH=423;CYP79F2 | cytochrome P450, family 79, subfamily F, polypeptide 2 | chr1:5605231-560	27.1614	27.6047	27.3376	27.1485	27.3602	27.0704	27.1535	26.9839	27.0393	27.2232	26.7274	27.333	27.5356	26.9772	27.5989	26.3102	0	0	0	0	13	13	13	23.4	23.4	23.4	61695	0	27418	3172400000	87
AT1G16460.4	RDH2 | rhodanese homologue 2 | chr1:5619848-5621981 REVERSE LENGTH=318;ATRDH2, ATMST2, MST2, ST2, STR2, RDH2 | rhodanese homologue 2 | chr1:5619848-5621981 REVERSE LENGTH=318;ATRDH2, ATMST2, MST2, ST2, STR2, RDH2 | rhodanese homologue 2 | chr1:5619848-5	25.3734	25.4174	26.0539	25.1358	25.4254	25.4663	25.4623	25.6501	25.0664	25.2836	25.3597	25.216	25.2871	25.8545	25.2901	25.2411	0	0	0	0	5	5	5	25.5	25.5	25.5	34717	0	15101	920690000	33
AT1G79210.3	| N-terminal nucleophile aminohydrolases (Ntn hydrolases) superfamily protein | chr1:29796286-29798240 REVERSE LENGTH=235;| N-terminal nucleophile aminohydrolases (Ntn hydrolases) superfamily protein | chr1:29796286-29798240 REVERSE LENGTH=235;| N-te	27.898	28.0312	28.2243	27.4851	27.4708	27.4704	27.4999	28.1002	27.5606	27.5509	27.8009	27.9919	27.7633	27.9661	27.8356	27.2013	0	0	0	0	10	10	10	51.5	51.5	51.5	25733	0	60935	4740200000	122
AT1G16720.1	HCF173 | high chlorophyll fluorescence phenotype 173 | chr1:5723161-5726248 FORWARD LENGTH=598	28.1548	28.0578	27.9366	27.9568	28.4336	28.428	28.0184	28.4388	28.1529	28.2442	28.1033	27.7738	27.6731	28.2221	28.1221	28.3276	0	0	0	0	22	22	22	39.1	39.1	39.1	65708	0	157.89	6087500000	213
AT1G16790.1	| ribosomal protein-related | chr1:5744638-5745072 FORWARD LENGTH=144	24.2383	24.3038	24.1107	24.2011	23.9616	24.0598	24.5226	24.0606	18.4724	18.7542	18.6956	18.9773	23.767	23.5946	23.6898	23.9514	1	0	2	1	3	3	3	22.9	22.9	22.9	15454	0	89906	334170000	22
AT1G16880.1	| uridylyltransferase-related | chr1:5773796-5776125 FORWARD LENGTH=290;| uridylyltransferase-related | chr1:5773796-5775272 FORWARD LENGTH=213	29.2253	29.2518	29.3448	28.8284	29.5335	29.2458	29.2682	28.9479	28.7555	28.7759	29.2247	28.7895	28.7056	29.5288	29.2093	28.9448	0	0	0	0	9	9	9	31.7	31.7	31.7	31294	0	94565	12220000000	158
AT1G16890.2	UBC36, UBC13B | ubiquitin-conjugating enzyme 36 | chr1:5776550-5778327 REVERSE LENGTH=153;UBC36, UBC13B | ubiquitin-conjugating enzyme 36 | chr1:5776550-5777903 REVERSE LENGTH=120;UBC36 | ubiquitin-conjugating enzyme 36 | chr1:5776550-5778327 REVERSE LE	25.9197	26.1478	26.1919	26.0908	25.582	25.6403	25.7409	25.8763	26.1477	26.0496	25.7244	25.8846	25.7389	26.0996	25.4198	26.0421	0	0	0	0	7	7	2	45.8	45.8	19.6	17.22	0	26152	1369300000	90
AT1G16920.1	RAB11, ATRABA1B, RABA1b | RAB GTPase homolog A1B | chr1:5787489-5789147 REVERSE LENGTH=216	24.7716	24.7361	24.4086	24.6908	24.6748	24.9968	24.7807	24.7771	24.8493	24.7628	25.1078	24.588	24.7949	25.3704	24.5606	24.847	0	0	1	0	9	5	4	45.4	23.6	19.9	24.02	0	17046	576730000	57
AT1G17050.1	SPS2 | solanesyl diphosphate synthase 2 | chr1:5829289-5831215 FORWARD LENGTH=417	18.768	18.7649	20.1754	19.5859	24.7332	25.0055	24.6737	24.3691	18.6237	20.3648	18.7655	18.5798	19.5859	20.384	18.6955	19.007	3	1	2	3	4	4	4	10.3	10.3	10.3	46044	0	90704	342000000	23
AT1G17100.1	| SOUL heme-binding family protein | chr1:5844766-5845539 FORWARD LENGTH=232	28.0471	27.8651	27.7362	27.5168	27.9439	27.5087	27.5974	27.3541	27.7488	27.4842	27.7225	27.714	27.4535	27.552	27.5563	27.9431	0	0	0	0	6	6	6	40.5	40.5	40.5	25388	0	89.44	4607900000	124
AT1G17160.2	| pfkB-like carbohydrate kinase family protein | chr1:5867678-5869175 FORWARD LENGTH=355;| pfkB-like carbohydrate kinase family protein | chr1:5867678-5869215 FORWARD LENGTH=379	20.1749	19.3087	18.5424	20.0898	24.6473	24.6771	24.5868	24.952	24.848	24.8362	24.7609	24.6889	24.7564	24.4958	24.4521	24.5518	2	1	1	1	4	4	4	13.8	13.8	13.8	37676	0	95395	473930000	21
AT1G17220.1	FUG1 | Translation initiation factor 2, small GTP-binding protein | chr1:5885383-5890165 FORWARD LENGTH=1026	26.6693	26.5856	26.3364	25.972	26.5095	26.5604	26.6267	26.0829	26.3693	26.3414	26.3209	26.6838	26.4532	26.7547	26.3794	26.8978	0	0	0	0	15	15	15	18.5	18.5	18.5	109.75	0	61964	1918000000	124
AT1G17290.1	AlaAT1 | alanine aminotransferas | chr1:5922771-5926093 FORWARD LENGTH=543	29.2198	29.4142	29.5156	29.3917	29.4404	29.1901	29.3946	29.3544	29.4496	29.3681	29.3609	29.3587	29.3985	29.4262	29.5694	29.4978	0	0	0	0	19	19	14	38.7	38.7	28.2	59.82	0	107.93	14571000000	256
AT1G17470.2	ATDRG1, ATDRG, DRG1 | developmentally regulated G-protein 1 | chr1:6003442-6006155 FORWARD LENGTH=399;ATDRG1, ATDRG, DRG1 | developmentally regulated G-protein 1 | chr1:6003442-6006155 FORWARD LENGTH=399;| P-loop containing nucleoside triphosphate hydr	24.7215	25.1881	24.3553	24.7989	24.8974	24.8209	24.773	24.82	24.8296	24.945	25.1075	24.7335	24.6998	24.6034	24.724	24.6965	1	1	1	1	8	8	8	26.1	26.1	26.1	44639	0	18507	498600000	35
AT1G17650.1	GLYR2, GR2 | glyoxylate reductase 2 | chr1:6069594-6071964 REVERSE LENGTH=358	26.8939	26.5234	26.98	27.2532	26.6688	27.1213	26.6621	26.8231	26.9617	26.6742	26.6054	26.1892	26.7833	26.7248	26.5598	26.9083	0	0	0	0	6	6	6	25.7	25.7	25.7	37781	0	83448	2392200000	73
AT1G17745.1	PGDH | D-3-phosphoglycerate dehydrogenase | chr1:6101157-6104979 FORWARD LENGTH=624;PGDH | D-3-phosphoglycerate dehydrogenase | chr1:6101157-6104979 FORWARD LENGTH=651	23.9968	23.7011	23.5152	24.3764	23.9852	23.7644	23.7205	24.2099	23.807	23.3768	23.2036	24.2526	24.2957	22.8775	23.7864	23.0439	0	1	0	0	7	5	5	13.8	10.6	10.6	66453	0	12745	277660000	13
AT1G17860.1	| Kunitz family trypsin and protease inhibitor protein | chr1:6149343-6149933 FORWARD LENGTH=196	25.3339	25.4909	25.7267	25.3992	25.339	25.2066	25.124	24.59	25.7216	25.0637	25.1758	25.1304	25.0178	25.1317	25.1602	25.139	0	0	0	1	6	6	6	42.9	42.9	42.9	22081	0	23704	783300000	25
AT1G17880.1	BTF3, ATBTF3 | basic transcription factor 3 | chr1:6152572-6153425 REVERSE LENGTH=165	26.4049	26.13	25.451	26.0352	25.644	26.4946	26.3298	25.7138	26.1437	25.7317	25.9455	26.6041	26.5334	26.6691	26.2921	26.2566	0	0	0	0	4	4	2	33.9	33.9	23	17946	0	27244	1523900000	44
AT1G17890.3	GER2 | NAD(P)-binding Rossmann-fold superfamily protein | chr1:6154478-6155440 REVERSE LENGTH=320;GER2 | NAD(P)-binding Rossmann-fold superfamily protein | chr1:6154478-6155440 REVERSE LENGTH=320;GER2 | NAD(P)-binding Rossmann-fold superfamily protein |	25.1365	25.4757	25.9864	25.4846	25.3806	25.4942	25.3217	25.2994	25.6458	25.8217	25.3787	26.0612	25.7622	25.6668	25.5412	25.5658	0	0	0	0	6	6	6	20.9	20.9	20.9	35421	0	16268	1043700000	51
AT1G18070.1	| Translation elongation factor EF1A/initiation factor IF2gamma family protein | chr1:6214236-6218211 REVERSE LENGTH=532;| Translation elongation factor EF1A/initiation factor IF2gamma family protein | chr1:6214236-6218211 REVERSE LENGTH=532;| Transl	26.7888	27.0157	26.9857	26.7477	27.2095	26.7379	26.9408	27.0405	26.5101	26.4815	27.0103	26.9306	26.4813	26.9908	26.9233	27.0993	0	0	0	0	7	7	7	10.5	10.5	10.5	59242	0	30759	2558100000	62
AT1G18080.1	ATARCA, RACK1A_AT, RACK1A | Transducin/WD40 repeat-like superfamily protein | chr1:6222325-6223901 FORWARD LENGTH=327	30.1015	30.0547	29.8723	30.2069	29.9176	30.1581	30.3252	29.7021	30.4228	30.2	30.3279	29.9956	30.2297	29.9414	30.2202	30.3571	0	0	0	0	16	16	13	60.9	60.9	53.8	35747	0	94414	23966000000	285
AT1G18170.1	| FKBP-like peptidyl-prolyl cis-trans isomerase family protein | chr1:6254291-6255507 FORWARD LENGTH=247	26.8463	26.956	27.103	27.0318	26.741	26.633	26.7451	26.9005	26.3736	26.5803	26.3453	26.0324	26.4937	26.3371	26.6014	26.0951	0	0	0	0	6	6	6	31.6	31.6	31.6	26529	0	42957	2131800000	68
AT1G18210.2	| Calcium-binding EF-hand family protein | chr1:6268273-6268785 REVERSE LENGTH=170;| Calcium-binding EF-hand family protein | chr1:6268273-6268785 REVERSE LENGTH=170	24.9261	25.4504	25.1623	25.1608	18.595	19.3874	20.2796	20.5853	19.2216	18.3921	18.5626	19.3196	18.8308	19.0253	19.3196	19.514	1	4	3	3	6	6	6	52.9	52.9	52.9	18.35	0	52216	428940000	30
AT1G18270.1	| ketose-bisphosphate aldolase class-II family protein | chr1:6283634-6293772 REVERSE LENGTH=1373;| ketose-bisphosphate aldolase class-II family protein | chr1:6283634-6293772 REVERSE LENGTH=1374;| ketose-bisphosphate aldolase class-II family protein	25.2867	25.2912	25.1907	24.8756	25.2742	25.6558	25.246	25.6077	25.6674	25.2661	25.5972	24.9422	25.0748	25.228	25.1845	24.794	0	0	0	0	15	15	15	14.6	14.6	14.6	147.04	0	81399	844580000	76
AT1G18500.1	MAML-4, IPMS1 | methylthioalkylmalate synthase-like 4 | chr1:6369347-6372861 FORWARD LENGTH=631	24.724	25.128	25.0503	24.6648	24.6549	25.1027	25.079	24.6357	25.2428	24.1423	25.0256	25.259	24.8654	24.9349	24.7099	25.5631	0	0	0	0	8	7	4	15.5	14.4	7.4	68675	0	26.29	650470000	45
AT1G18540.1	| Ribosomal protein L6 family protein | chr1:6377448-6378548 REVERSE LENGTH=233	27.2897	27.2593	26.5919	27.9148	26.7392	27.1753	26.9766	27.348	27.6146	27.6535	27.1738	27.9657	28.2919	28.2495	27.9118	28.3561	0	0	0	0	14	5	5	43.3	21.9	21.9	26152	0	21979	4071600000	76
AT1G18590.1	SOT17, ATSOT17, ATST5C | sulfotransferase 17 | chr1:6398634-6399674 FORWARD LENGTH=346	27.1725	26.9388	27.1932	27.026	27.1702	27.2919	27.0528	27.2364	26.877	27.476	26.9749	27.2378	27.0291	27.4433	27.6643	26.8794	0	0	0	0	10	10	6	30.3	30.3	21.1	39912	0	23906	3156500000	71
AT1G18640.2	PSP | 3-phosphoserine phosphatase | chr1:6416524-6418245 REVERSE LENGTH=295	24.9657	25.1124	24.9965	24.8716	24.9953	24.4923	24.7894	25.0013	24.5577	24.9578	24.9554	25.1497	24.6749	24.7783	24.4571	24.5917	0	0	0	0	5	5	5	18.3	18.3	18.3	32318	0	10622	614930000	38
AT1G19140.1	| FUNCTIONS IN: molecular_function unknown;INVOLVED IN: ubiquinone biosynthetic process;LOCATED IN: mitochondrion;EXPRESSED IN: 24 plant structures;EXPRESSED DURING: 15 growth stages;CONTAINS InterPro DOMAIN/s: COQ9 (InterPro:IPR013718), Ubiquinone	22.651	22.6726	22.3585	22.8924	22.1676	22.0071	22.2892	22.205	22.3448	22.7886	22.0143	21.9724	22.3403	21.6644	23.5813	21.749	0	1	0	0	2	2	2	11.9	11.9	11.9	34341	0	10724	100670000	39
AT1G19150.1	LHCA6, LHCA2*1 | photosystem I light harvesting complex gene 6 | chr1:6612806-6613799 FORWARD LENGTH=270	26.8764	26.5703	27.4917	26.6988	26.9729	26.7804	26.811	26.9432	26.3205	26.4545	26.6667	26.329	26.6395	26.5842	26.501	26.4999	0	0	0	0	4	4	4	18.9	18.9	18.9	29939	0	15571	2279900000	60
AT1G19570.1	DHAR1, ATDHAR1, DHAR5 | dehydroascorbate reductase | chr1:6773462-6774413 REVERSE LENGTH=213;DHAR1, ATDHAR1, DHAR5 | dehydroascorbate reductase | chr1:6773462-6774413 REVERSE LENGTH=212	30.4004	30.3368	30.5034	30.5587	30.3808	30.1258	30.1534	30.8602	30.2243	30.1689	29.8228	29.951	30.5725	29.7336	30.2638	29.9185	0	0	0	0	11	11	11	62.4	62.4	62.4	23641	0	53541	26767000000	202
AT1G19580.1	GAMMA CA1 | gamma carbonic anhydrase 1 | chr1:6774937-6777092 FORWARD LENGTH=275;GAMMA CA1 | gamma carbonic anhydrase 1 | chr1:6774937-6776845 FORWARD LENGTH=220	25.6213	25.7932	26.3368	25.1731	18.4485	19.4859	20.5232	19.7336	25.0818	25.3436	25.385	25.4887	19.2456	19.7336	19.1485	19.05	0	2	1	2	6	4	4	25.8	18.9	18.9	29971	0	99391	884430000	11
AT1G19670.1	ATCLH1, CORI1, ATHCOR1, CLH1 | chlorophyllase 1 | chr1:6803796-6804923 REVERSE LENGTH=324	25.9643	25.9254	26.2587	26.6072	26.684	26.0701	26.2823	26.4988	25.7225	25.6505	25.9595	25.8138	26.3678	25.7761	26.1601	26.3262	0	0	0	0	4	4	4	20.4	20.4	20.4	34854	0	20224	1534700000	53
AT1G19880.1	| Regulator of chromosome condensation (RCC1) family protein | chr1:6900648-6903818 REVERSE LENGTH=538	20.56	20.2852	18.6701	20.2955	20.3988	18.8035	20.6216	20.0263	22.2607	22.5758	22.3567	22.3757	19.0209	20.0263	19.1048	20.1101	4	3	1	3	2	2	2	4.5	4.5	4.5	57841	0.0002956	47785	49599000	13
AT4G38920.1	AVA-P3, ATVHA-C3, VHA-C3 | vacuolar-type H(+)-ATPase C3 | chr4:18147330-18148853 FORWARD LENGTH=164;AVA-P1, VHA-C1, ATVHA-C1 | ATPase, F0/V0 complex, subunit C protein | chr4:16568223-16569165 REVERSE LENGTH=164;| ATPase, F0/V0 complex, subunit C prote	26.2588	26.6313	26.8284	26.1323	26.1747	25.7975	26.1391	26.7757	26.194	26.1767	26.3747	25.8683	25.6721	26.7496	26.1256	26.3431	0	0	0	0	1	1	1	11	11	11	16571	0	11338	5656100000	81
AT1G19920.1	APS2, ASA1 | Pseudouridine synthase/archaeosine transglycosylase-like family protein | chr1:6914835-6916657 REVERSE LENGTH=476	25.8384	25.7389	26.0641	25.7829	26.1629	26.3009	26.0846	25.5474	25.9852	26.1129	26.3253	25.7025	25.9917	25.9481	25.913	26.1969	0	0	0	0	11	8	8	22.7	18.1	18.1	53638	0	73461	1360300000	69
AT1G20010.1	TUB5 | tubulin beta-5 chain | chr1:6938033-6940481 REVERSE LENGTH=449;TUB1 | tubulin beta-1 chain | chr1:28451378-28453602 REVERSE LENGTH=447	27.3312	27.5408	28.0614	27.9453	27.8369	28.3065	27.9541	27.9134	27.7424	27.6398	28.0313	27.3899	27.7013	27.4479	27.4101	27.4882	0	0	0	0	16	9	7	47.2	29.8	22	50342	0	106.98	4521900000	129
AT1G20020.1	ATLFNR2, FNR2 | ferredoxin-NADP(+)-oxidoreductase 2 | chr1:6942851-6944868 FORWARD LENGTH=369;ATLFNR2 | ferredoxin-NADP(+)-oxidoreductase 2 | chr1:6942851-6944868 FORWARD LENGTH=350;ATLFNR2 | ferredoxin-NADP(+)-oxidoreductase 2 | chr1:6942851-6944868 FO	31.6057	31.3295	31.5229	31.5353	31.6317	31.8203	31.5921	31.423	31.3707	31.6131	31.4797	31.2708	31.4637	31.2381	31.4503	31.5705	0	0	0	0	16	14	14	47.7	44.4	44.4	41168	0	323.31	63621000000	428
AT1G20050.1	HYD1 | C-8,7 sterol isomerase | chr1:6949160-6950135 FORWARD LENGTH=223	25.3051	25.6064	25.4496	25.5698	19.8842	18.3185	20.5067	19.4543	26.066	26.0147	25.3425	25.3828	25.192	25.0989	25.26	25.3461	1	2	0	1	2	2	2	11.7	11.7	11.7	25146	0	11957	1121800000	43
AT1G20190.1	ATEXPA11, EXP11, ATEXP11, ATHEXP ALPHA 1.14, EXPA11 | expansin 11 | chr1:6998762-6999710 REVERSE LENGTH=252	25.3147	25.8412	25.421	25.3014	25.5085	25.4006	25.2984	25.0957	25.9442	25.7019	25.4477	25.1782	25.1734	25.6211	26.3309	25.4314	0	1	0	0	2	2	2	8.3	8.3	8.3	26761	0	96833	1025000000	35
AT1G20200.1	EMB2719, HAP15 | PAM domain (PCI/PINT associated module) protein | chr1:7001409-7004154 REVERSE LENGTH=488	27.2925	27.6449	27.3629	27.3667	27.5162	27.3995	27.3977	27.3265	27.4218	27.4287	27.3819	27.5399	27.5674	27.3583	27.6566	27.474	0	0	0	0	17	17	6	40.4	40.4	17	55582	0	97468	3836700000	199
AT1G20225.1	| Thioredoxin superfamily protein | chr1:7007966-7009318 REVERSE LENGTH=233	26.1946	26.5929	26.217	25.971	25.6137	25.7514	25.8838	26.5667	25.8086	25.6382	25.4205	25.4585	25.8486	25.1737	25.9071	25.6039	0	0	0	0	4	4	4	17.2	17.2	17.2	26052	0	13324	1302600000	46
AT1G76030.1	| ATPase, V1 complex, subunit B protein | chr1:28534134-28536916 FORWARD LENGTH=486;| ATPase, V1 complex, subunit B protein | chr1:7016971-7020290 FORWARD LENGTH=487	30.8971	31.0621	31.042	30.9388	30.9423	30.9066	30.9478	31.0089	30.8171	30.8017	30.9671	30.8144	30.8828	30.9394	31.0056	30.7152	0	0	0	0	24	24	4	64.6	64.6	7.6	54107	0	323.31	43915000000	485
AT1G20330.1	SMT2, CVP1, FRL1 | sterol methyltransferase 2 | chr1:7038968-7040053 REVERSE LENGTH=361	25.9623	26.1666	25.7772	25.9205	25.6752	26.0323	25.4885	25.6928	26.2107	26.1485	26.2627	26.7132	25.7569	26.2099	25.7508	26.1603	0	0	0	0	8	8	8	25.8	25.8	25.8	40.45	0	28847	1383600000	71
AT1G20340.1	DRT112, PETE2 | Cupredoxin superfamily protein | chr1:7042770-7043273 REVERSE LENGTH=167	31.1372	31.8431	31.1639	31.0865	31.3938	31.1466	31.2158	31.7393	30.9814	30.9005	31.6165	31.1251	31.1341	31.1884	31.0906	31.161	0	0	0	0	2	2	2	38.9	38.9	38.9	16984	0	128.46	54243000000	176
AT1G20440.1	COR47, RD17, AtCOR47 | cold-regulated 47 | chr1:7084722-7085664 REVERSE LENGTH=265	29.3718	29.9817	29.1759	29.1382	30.0927	29.6649	29.5994	30.386	29.3621	29.8529	29.4134	29.1226	29.9457	30.045	29.6873	29.4118	0	0	0	0	13	13	12	62.6	62.6	59.6	29896	0	323.31	17955000000	293
AT1G20450.2	LTI29, LTI45, ERD10 | Dehydrin family protein | chr1:7088235-7089107 REVERSE LENGTH=259;LTI29, LTI45, ERD10 | Dehydrin family protein | chr1:7088235-7089107 REVERSE LENGTH=260	28.9464	29.0578	28.1266	28.4285	28.6695	28.4489	28.7297	29.7124	28.4256	29.0453	28.0468	28.6893	29.0396	28.739	29.033	28.3682	0	0	0	0	9	9	9	49.8	49.8	49.8	29443	0	126.46	9974000000	260
AT1G20510.1	OPCL1 | OPC-8:0 CoA ligase1 | chr1:7103645-7105856 REVERSE LENGTH=546;OPCL1 | OPC-8:0 CoA ligase1 | chr1:7103939-7105856 REVERSE LENGTH=473	26.0305	26.1528	26.2115	25.8419	26.0109	25.6773	26.2839	26.0809	25.5956	25.8966	25.3659	26.248	26.0578	25.704	26.5248	25.9389	0	0	0	0	8	8	8	19	19	19	59374	0	26763	1379400000	48
AT1G20580.1	| Small nuclear ribonucleoprotein family protein | chr1:7128979-7130371 FORWARD LENGTH=131;SmD3 | snRNP core protein SMD3 | chr1:28625957-28627080 FORWARD LENGTH=128	25.4742	25.5904	25.8214	24.9461	24.6547	25.1505	24.7708	25.7001	25.2002	25.0494	25.2953	25.502	25.4415	25.0893	25.6062	25.615	1	1	0	0	3	3	3	19.8	19.8	19.8	14237	0	71146	818460000	31
AT1G20620.1	CAT3, SEN2, ATCAT3 | catalase 3 | chr1:7143142-7146193 FORWARD LENGTH=492;CAT3, SEN2, ATCAT3 | catalase 3 | chr1:7143142-7146193 FORWARD LENGTH=485;CAT3, SEN2, ATCAT3 | catalase 3 | chr1:7143142-7145807 FORWARD LENGTH=427;CAT3, SEN2, ATCAT3 | catalase	32.4329	32.7983	32.4532	32.7961	31.8936	32.1281	32.562	32.2333	32.2295	32.0232	32.66	32.7487	33.1348	32.4339	32.6416	32.1449	0	0	0	0	20	20	15	54.1	54.1	40.9	56695	0	323.31	125260000000	686
AT1G20630.1	CAT1 | catalase 1 | chr1:7146812-7149609 FORWARD LENGTH=492	25.7981	25.8734	25.7863	25.4765	25.7869	25.4559	25.613	25.8246	24.9964	25.7871	25.919	25.8214	25.3883	25.9276	26.2944	25.3813	0	0	0	0	11	4	4	26.6	10.6	10.6	56761	0	10418	1142300000	34
AT1G20810.1	| FKBP-like peptidyl-prolyl cis-trans isomerase family protein | chr1:7232025-7233367 FORWARD LENGTH=232	25.5565	25.319	25.4065	25.4419	18.9736	20.2573	19.2272	20.0242	18.9232	19.2272	20.3583	19.5892	25.2515	25.3463	25.2287	25.1796	1	4	4	1	3	3	3	15.9	15.9	15.9	25.53	0	72802	704250000	23
AT1G20840.1	TMT1 | tonoplast monosaccharide transporter1 | chr1:7245107-7247674 REVERSE LENGTH=734	19.7653	19.9515	18.5511	20.0777	19.4153	19.7376	18.2329	19.9687	24.4264	24.3525	24.1969	24.3447	20.0777	19.8272	20.0901	20.3529	4	2	1	4	4	4	4	6.3	6.3	6.3	79484	0	21256	340090000	24
AT1G20950.1	| Phosphofructokinase family protein | chr1:7297467-7301336 REVERSE LENGTH=614	27.2323	27.7916	27.3665	27.245	27.7528	27.4638	27.6459	27.4559	27.5507	27.5192	27.5272	27.474	27.3763	27.5836	27.519	27.4056	0	0	0	0	19	19	12	39.9	39.9	26.4	67118	0	86631	3844900000	190
AT1G20960.2	emb1507 | U5 small nuclear ribonucleoprotein helicase, putative | chr1:7302591-7309914 REVERSE LENGTH=2171;emb1507 | U5 small nuclear ribonucleoprotein helicase, putative | chr1:7302591-7309914 REVERSE LENGTH=2171	24.3623	24.443	24.9075	24.3606	24.2567	24.3973	24.832	24.7278	24.6166	24.3834	24.5571	24.5614	24.4744	24.482	24.6543	24.342	0	0	0	1	13	13	13	7.5	7.5	7.5	247.1	0	29517	453300000	38
AT1G21080.2	| DNAJ heat shock N-terminal domain-containing protein | chr1:7378822-7380927 REVERSE LENGTH=304;| DNAJ heat shock N-terminal domain-containing protein | chr1:7378822-7382275 REVERSE LENGTH=391;| DNAJ heat shock N-terminal domain-containing protein |	25.3234	25.3551	25.7331	25.39	24.9758	25.545	25.7373	25.1291	24.8698	25.7008	25.8664	25.4147	25.2872	24.7935	25.1184	25.2069	0	0	0	0	7	7	7	27	27	27	34399	0	37843	905350000	53
AT1G21250.1	WAK1, PRO25 | cell wall-associated kinase | chr1:7439512-7441892 FORWARD LENGTH=735;WAK4 | wall associated kinase 4 | chr1:7424653-7427041 FORWARD LENGTH=738	25.5547	25.7696	26.1534	25.211	25.582	25.1227	26.3037	25.4795	25.7745	26.3044	26.193	26.5436	25.958	25.9369	26.4806	25.483	0	0	0	0	5	5	4	9.9	9.9	8.3	81.21	0	28023	1285800000	59
AT1G21350.3	| Thioredoxin superfamily protein | chr1:7477376-7479012 REVERSE LENGTH=252;| Thioredoxin superfamily protein | chr1:7477376-7479012 REVERSE LENGTH=225;| Thioredoxin superfamily protein | chr1:7477376-7478519 REVERSE LENGTH=151	24.7453	24.4244	24.7539	24.6004	24.9489	24.9755	24.453	24.6997	24.332	24.708	24.4278	24.9308	18.3237	18.8014	19.7657	19.6569	1	0	0	2	3	3	3	17.9	17.9	17.9	28089	0	11102	495260000	29
AT1G21440.1	| Phosphoenolpyruvate carboxylase family protein | chr1:7502325-7504103 REVERSE LENGTH=336	27.2904	27.7567	27.4862	27.2334	27.1047	27.0222	27.3023	27.5595	27.2565	27.5428	27.1399	27.116	27.4576	27.0309	27.3598	26.9935	0	0	0	0	10	10	9	29.5	29.5	27.4	36306	0	96742	3418000000	110
AT1G21630.1	| Calcium-binding EF hand family protein | chr1:7581457-7587796 FORWARD LENGTH=1218;| Calcium-binding EF hand family protein | chr1:7581457-7587796 FORWARD LENGTH=1247	23.3155	23.8097	23.6825	23.5392	18.8504	19.8564	19.349	20.2552	24.5415	24.2196	23.7785	24.2062	20.312	20.2552	19.7116	19.6548	1	3	1	3	2	2	2	1.7	1.7	1.7	131.85	0	55974	227630000	13
AT1G21670.1	| LOCATED IN: cell wall, plant-type cell wall;EXPRESSED IN: 23 plant structures;EXPRESSED DURING: 14 growth stages;CONTAINS InterPro DOMAIN/s: WD40-like Beta Propeller (InterPro:IPR011659), Six-bladed beta-propeller, TolB-like (InterPro:IPR011042);BE	27.568	27.8708	27.6734	27.4521	27.4658	27.6602	27.8891	28.0046	27.5561	27.2466	27.4811	27.3495	27.4437	27.4371	27.4181	27.3098	0	0	0	0	17	17	15	31.3	31.3	28.9	77288	0	72014	4238500000	138
AT1G21680.1	| DPP6 N-terminal domain-like protein | chr1:7613028-7615148 FORWARD LENGTH=706	26.3967	26.5236	26.3009	25.9563	26.4281	26.2266	26.01	26.6911	26.0129	26.0258	25.73	25.8207	25.8333	26.0191	26.3399	25.6981	0	0	0	0	10	8	8	17.8	15.4	15.4	78441	0	56366	1575700000	60
AT1G21720.1	PBC1 | proteasome beta subunit C1 | chr1:7626394-7628070 FORWARD LENGTH=204	26.6615	26.7233	26.9532	26.9175	26.3491	26.8167	26.5686	26.9883	26.8034	26.8644	26.901	26.7594	26.7987	26.243	26.7581	26.6736	0	0	0	0	5	5	5	44.1	44.1	44.1	22798	0	22804	2298800000	54
AT1G21750.1	ATPDIL1-1, ATPDI5, PDI5, PDIL1-1 | PDI-like 1-1 | chr1:7645767-7648514 FORWARD LENGTH=501;ATPDIL1-1, PDIL1-1 | PDI-like 1-1 | chr1:7645767-7648695 FORWARD LENGTH=487	29.7909	29.8844	30.0665	29.823	29.5486	29.4495	29.7293	29.8956	29.4761	29.9151	29.9609	30.2665	30.0132	29.4558	30.1707	29.4954	0	0	0	0	23	23	20	52.1	52.1	44.9	55601	0	250.08	19615000000	381
AT1G22280.1	PAPP2C | phytochrome-associated protein phosphatase type 2C | chr1:7874236-7875496 FORWARD LENGTH=281;PAPP2C | phytochrome-associated protein phosphatase type 2C | chr1:7874236-7875496 FORWARD LENGTH=287	25.9577	25.8939	25.571	25.6464	25.7186	25.6982	25.7362	25.6455	25.8767	25.8385	25.5585	26.1619	25.8306	25.7494	25.8851	25.4698	0	1	0	0	9	9	9	36.7	36.7	36.7	30721	0	35426	1384300000	79
AT1G22300.2	GRF10, GF14 EPSILON | general regulatory factor 10 | chr1:7879244-7881103 REVERSE LENGTH=254;GRF10, 14-3-3EPSILON, GF14 EPSILON | general regulatory factor 10 | chr1:7879146-7881103 REVERSE LENGTH=254;GRF10, GF14 EPSILON | general regulatory factor 10 |	30.3073	30.4934	29.9638	29.7833	30.1267	29.9836	30.0104	30.2008	30.2262	30.1162	29.8938	30.194	29.8513	30.1161	30.2041	30.1054	0	0	0	0	13	12	9	56.3	52.4	44.1	28.9	0	323.31	27146000000	194
AT1G22410.1	| Class-II DAHP synthetase family protein | chr1:7912120-7914742 FORWARD LENGTH=527	25.1818	25.0914	25.7986	25.3583	19.5175	18.6234	19.5563	18.6622	25.9333	25.4409	25.1297	25.0887	25.7018	25.11	25.8986	25.8955	1	3	0	0	6	3	3	15.7	9.9	9.9	58326	0	63905	784130000	33
AT1G22430.2	| GroES-like zinc-binding dehydrogenase family protein | chr1:7919235-7921594 FORWARD LENGTH=388;| GroES-like zinc-binding dehydrogenase family protein | chr1:7919235-7921594 FORWARD LENGTH=388	24.3713	24.3262	24.553	24.3463	24.7789	24.8468	24.5926	24.2382	25.1929	24.925	24.518	24.4772	23.8534	24.3932	24.4335	25.5464	0	1	0	1	7	7	7	22.4	22.4	22.4	42529	0	17308	489280000	18
AT1G22450.1	COX6B, ATCOX6B2 | cytochrome C oxidase 6B | chr1:7925447-7926918 FORWARD LENGTH=191	26.8559	27.0542	27.4603	26.9397	26.8628	26.4569	27.0372	27.4098	26.6321	26.8226	26.6674	27.2053	26.6851	26.9949	27.5114	26.2919	0	0	0	0	5	5	5	28.8	28.8	28.8	21195	0	56437	2701500000	65
AT1G22530.1	PATL2 | PATELLIN 2 | chr1:7955773-7958326 REVERSE LENGTH=683	29.5057	29.708	29.4249	29.5433	29.6527	29.8479	29.6206	29.6187	29.6687	29.4435	29.3809	29.1433	29.1898	29.6134	29.0908	29.3941	0	0	0	0	30	30	28	48.2	48.2	45.2	76007	0	262.21	15498000000	382
AT1G22700.3	| Tetratricopeptide repeat (TPR)-like superfamily protein | chr1:8028323-8029289 REVERSE LENGTH=211;| Tetratricopeptide repeat (TPR)-like superfamily protein | chr1:8028323-8029878 REVERSE LENGTH=296;| Tetratricopeptide repeat (TPR)-like superfamily	26.313	26.3951	25.9994	25.9238	26.1164	26.214	25.9666	26.2164	26.2871	26.0876	26.4748	26.2834	26.0684	25.8836	26.1934	26.761	0	0	0	0	3	3	3	22.3	22.3	22.3	23811	0	13309	1573100000	36
AT1G22710.1	SUC2, SUT1, ATSUC2 | sucrose-proton symporter 2 | chr1:8030911-8032970 REVERSE LENGTH=512	25.9169	26.0087	25.9113	25.3838	25.5419	25.338	25.9787	25.69	25.1073	25.9055	25.6883	25.5077	25.2148	25.3106	25.8381	25.4863	0	0	0	0	4	4	4	11.9	11.9	11.9	54546	0	17313	1086800000	67
AT4G09800.1	RPS18C | S18 ribosomal protein | chr4:6173818-6174963 FORWARD LENGTH=152;| Ribosomal protein S13/S18 family | chr1:12370285-12371465 REVERSE LENGTH=152;PFL, RPS18A, PFL1 | Ribosomal protein S13/S18 family | chr1:8067990-8069163 FORWARD LENGTH=152	29.452	29.4987	29.4562	29.8779	29.3259	30.3143	29.6814	29.5366	29.9654	29.5325	29.9459	29.9894	30.0104	29.969	29.5876	30.2732	0	0	0	0	8	8	8	55.9	55.9	55.9	17545	0	127.6	21552000000	215
AT1G22920.2	CSN5A, JAB1, AJH1 | COP9 signalosome 5A | chr1:8109998-8111895 REVERSE LENGTH=351;CSN5A, JAB1, AJH1 | COP9 signalosome 5A | chr1:8109882-8111895 REVERSE LENGTH=357	23.3572	23.3204	22.8479	24.0112	22.6469	23.1381	23.9723	23.4091	23.828	24.1374	23.3934	24.2568	23.8855	23.5191	23.8159	24.093	0	0	0	0	3	3	3	11.1	11.1	11.1	39105	0	23626	264310000	48
AT1G22940.1	TH1, TH-1, THIE | thiamin biosynthesis protein, putative | chr1:8122384-8124908 FORWARD LENGTH=522	23.703	24.0087	24.2729	24.0923	23.8395	24.5515	24.1951	25.0964	24.5227	23.6582	23.9526	24.2646	24.4406	24.1696	23.7047	24.3201	0	1	0	0	6	6	6	12.6	12.6	12.6	55812	0	10834	373310000	27
AT1G23130.1	| Polyketide cyclase/dehydrase and lipid transport superfamily protein | chr1:8200434-8200997 FORWARD LENGTH=160	25.905	26.952	26.3408	26.5852	25.7385	25.998	26.8923	26.8143	25.745	25.8755	25.9642	25.4727	26.3433	26.0951	25.9136	25.7307	0	0	0	0	7	7	7	48.1	48.1	48.1	17859	0	23425	1694100000	66
AT1G23190.1	PGM3 | Phosphoglucomutase/phosphomannomutase family protein | chr1:8219946-8224186 FORWARD LENGTH=583	28.7144	28.9437	29.0514	28.807	28.7501	28.7863	28.8299	29.0516	28.7343	28.8571	28.9869	28.6796	28.7468	28.9645	28.7644	28.6387	0	0	0	0	25	13	13	58.1	29.2	29.2	63.17	0	77.23	9811400000	142
AT1G70600.1	| Ribosomal protein L18e/L15 superfamily protein | chr1:26621168-26621608 REVERSE LENGTH=146;RPL27A, RPL27AB | Ribosomal protein L18e/L15 superfamily protein | chr1:8263007-8263447 FORWARD LENGTH=146	29.2716	29.1383	29.3301	29.507	28.5624	29.1302	29.2091	29.2353	28.7107	28.9638	29.4692	29.614	29.6419	29.0083	29.2064	29.3345	0	0	0	0	5	5	5	37.7	37.7	37.7	16455	0	30.43	12864000000	115
AT1G23310.1	GGT1, AOAT1, GGAT1 | glutamate:glyoxylate aminotransferase | chr1:8268720-8271329 REVERSE LENGTH=481;GGT1, AOAT1, GGAT1 | glutamate:glyoxylate aminotransferase | chr1:8268808-8271329 REVERSE LENGTH=441	32.7318	32.728	32.6557	32.5729	32.9543	32.7612	32.6528	32.8493	32.5614	32.7999	32.5735	32.3795	32.3419	32.6798	32.7497	32.5618	0	0	0	0	27	27	14	63.4	63.4	30.8	53301	0	323.31	147780000000	1028
AT1G70490.3	ATARFA1D, ARFA1D | Ras-related small GTP-binding family protein | chr1:26564162-26565152 REVERSE LENGTH=181;ATARFA1D, ARFA1D | Ras-related small GTP-binding family protein | chr1:26564162-26565152 REVERSE LENGTH=181;ATARFA1D, ARFA1D | Ras-related small	30.1599	30.1743	30.3767	30.2066	29.883	30.1621	30.1796	30.0914	30.2645	30.3398	30.3779	30.3752	30.5151	29.9485	30.1892	30.221	0	0	0	0	10	10	10	74.6	74.6	74.6	20592	0	65128	28639000000	296
AT1G23740.1	| Oxidoreductase, zinc-binding dehydrogenase family protein | chr1:8398245-8399656 REVERSE LENGTH=386	29.3001	29.1107	29.1467	28.8854	29.2529	28.9902	29.0473	29.3776	29.1707	29.0969	29.3471	29.0846	29.0472	29.2732	29.1008	29.1814	0	0	0	0	11	11	11	37.8	37.8	37.8	40986	0	148.59	12143000000	190
AT1G23820.1	SPDS1 | spermidine synthase 1 | chr1:8420278-8422724 FORWARD LENGTH=378;SPDS1 | spermidine synthase 1 | chr1:8420278-8422480 FORWARD LENGTH=327	26.7584	26.6118	26.8242	26.8744	26.8495	27.0684	26.7608	26.8125	26.9522	26.8886	27.0122	26.7593	27.1781	26.5475	26.8186	27.0637	0	0	0	0	9	7	7	36.5	28.8	28.8	41679	0	108.1	2493100000	96
AT1G23900.1	GAMMA-ADAPTIN 1, Gamma-ADR | gamma-adaptin 1 | chr1:8441379-8447152 FORWARD LENGTH=876;GAMMA-ADAPTIN 1 | gamma-adaptin 1 | chr1:8441379-8447152 FORWARD LENGTH=876	24.4284	25.1046	24.657	24.7032	24.4756	24.6202	25.0026	25.0424	24.498	24.753	24.7003	24.5493	24.6413	25.013	24.6624	24.3956	1	0	0	1	7	7	7	8.8	8.8	8.8	96468	0	15422	520210000	33
AT1G24020.2	MLP423 | MLP-like protein 423 | chr1:8500653-8501458 REVERSE LENGTH=155;MLP423 | MLP-like protein 423 | chr1:8500653-8501458 REVERSE LENGTH=155	27.8266	27.9561	27.4375	27.612	25.6692	27.106	27.3929	26.758	27.3872	26.7374	27.9409	28.0244	28.4208	27.6139	27.133	27.753	0	0	0	0	6	6	6	38.7	38.7	38.7	17054	0	34488	3922300000	62
AT1G24100.1	UGT74B1 | UDP-glucosyl transferase 74B1 | chr1:8525547-8527010 REVERSE LENGTH=460	25.7955	26.2518	25.314	25.8541	26.2208	25.8747	25.6899	25.7525	25.4984	26.2303	25.4885	26.0999	25.8906	25.2292	25.8998	25.544	0	0	0	0	9	9	9	25.2	25.2	25.2	51002	0	27472	1223800000	57
AT1G24180.1	IAR4 | Thiamin diphosphate-binding fold (THDP-binding) superfamily protein | chr1:8560777-8563382 REVERSE LENGTH=393	26.5594	26.8096	26.7161	26.5068	26.6788	26.7056	26.5235	26.9409	26.5213	26.6395	26.7934	26.8078	26.4448	26.5131	26.6909	26.0633	0	0	0	0	17	10	10	39.7	26.7	26.7	43358	0	46822	2188200000	92
AT1G24360.1	| NAD(P)-binding Rossmann-fold superfamily protein | chr1:8640820-8643283 FORWARD LENGTH=319	28.2473	28.8224	28.6037	28.4303	28.3626	28.5074	28.2373	28.487	28.3663	28.2898	28.4282	28.2994	28.5398	28.4991	28.3159	28.4084	0	0	0	0	11	11	11	40.8	40.8	40.8	33548	0	119.32	7413000000	137
AT1G24490.2	ALB4, ARTEMIS | OxaA/YidC-like membrane insertion protein | chr1:8682364-8684966 FORWARD LENGTH=462;ALB4, ARTEMIS | OxaA/YidC-like membrane insertion protein | chr1:8682364-8684966 FORWARD LENGTH=499	22.3711	22.2456	21.393	23.3633	22.3485	22.3994	22.9381	21.4259	22.0846	23.1674	22.495	22.8872	22.5485	22.7963	23.1089	23.1609	0	0	0	0	4	4	4	8.4	8.4	8.4	51172	0	11445	130030000	40
AT1G24510.2	| TCP-1/cpn60 chaperonin family protein | chr1:8685504-8687660 REVERSE LENGTH=459;| TCP-1/cpn60 chaperonin family protein | chr1:8685504-8688101 REVERSE LENGTH=535	26.8286	26.8492	26.3155	27.0318	26.6017	26.7754	27.0648	26.5841	27.1823	27.1362	27.0524	26.8392	26.9141	26.8978	26.5633	27.1647	0	0	0	0	15	15	15	33.3	33.3	33.3	51146	0	89487	2565000000	153
AT1G25350.1	OVA9 | glutamine-tRNA ligase, putative / glutaminyl-tRNA synthetase, putative / GlnRS, putative | chr1:8889280-8894205 REVERSE LENGTH=795;OVA9 | glutamine-tRNA ligase, putative / glutaminyl-tRNA synthetase, putative / GlnRS, putative | chr1:8889280-88942	24.1048	24.6464	24.1504	23.8527	19.2231	18.3771	19.3582	18.5121	19.0772	19.3582	18.6392	18.5067	23.6313	23.6836	23.7293	23.4985	1	2	2	0	7	7	7	10.6	10.6	10.6	91246	0	13735	263040000	22
AT1G25490.1	RCN1, REGA, ATB BETA BETA, EER1 | ARM repeat superfamily protein | chr1:8951700-8954899 FORWARD LENGTH=588	27.7327	27.6693	27.8097	27.6505	28.0775	27.9779	27.6796	27.4911	27.8597	27.8822	27.8397	28.0751	27.7859	27.9177	27.882	27.8122	0	0	0	0	13	13	10	27.4	27.4	22.3	65493	0	51894	4806100000	160
AT1G26340.1	B5 #6, ATCB5-A, CB5-A | cytochrome B5 isoform A | chr1:9113992-9114755 FORWARD LENGTH=135	22.0237	21.5437	21.0805	20.5226	21.5157	21.6422	21.8549	21.3127	19.0185	19.8869	18.9282	20.383	21.9302	20.8519	20.6533	20.5335	1	1	3	1	1	1	1	8.9	8.9	8.9	15.22	0.00028531	42167	44653000	22
AT1G26560.1	BGLU40 | beta glucosidase 40 | chr1:9178513-9181726 FORWARD LENGTH=510	18.7745	19.3582	18.9419	18.5256	24.6699	24.7828	24.7855	24.5582	18.9419	20.1445	20.5201	19.8956	24.6089	25.1139	24.7244	24.0178	2	1	2	1	5	5	5	10.2	10.2	10.2	58125	0	31725	374490000	39
AT1G26630.1	FBR12, ATELF5A-2, ELF5A-2 | Eukaryotic translation initiation factor 5A-1 (eIF-5A 1) protein | chr1:9205968-9207098 FORWARD LENGTH=159;FBR12, ATELF5A-2, ELF5A-2 | Eukaryotic translation initiation factor 5A-1 (eIF-5A 1) protein | chr1:9205968-9207013 FOR	27.3871	27.2753	26.4208	27.4373	26.9144	26.6748	26.8523	27.149	26.8056	27.0757	27.0862	27.1358	27.2462	26.8142	26.547	27.1025	0	0	0	0	6	6	5	54.7	54.7	42.8	17.14	0	80.59	3111400000	124
AT1G26850.2	| S-adenosyl-L-methionine-dependent methyltransferases superfamily protein | chr1:9301146-9303432 REVERSE LENGTH=616;| S-adenosyl-L-methionine-dependent methyltransferases superfamily protein | chr1:9301146-9303432 REVERSE LENGTH=616;| S-adenosyl-L-m	25.8402	26.052	25.3409	25.946	25.2528	25.7462	25.9465	25.5217	25.7768	26.175	26.1205	26.1056	26.2705	25.6105	25.7209	26.3906	0	0	0	0	13	13	13	24.8	24.8	24.8	69622	0	37125	1215000000	94
AT1G27030.1	| unknown protein;BEST Arabidopsis thaliana protein match is: unknown protein (TAIR:AT1G27020.1);Has 504 Blast hits to 502 proteins in 169 species: Archae - 0;Bacteria - 299;Metazoa - 0;Fungi - 0;Plants - 67;Viruses - 0;Other Eukaryotes - 138 (so	24.7936	24.691	24.6548	24.2144	24.1725	24.1947	24.1811	24.1544	24.5337	24.528	24.2829	25.0296	18.9471	18.4956	18.5306	19.9061	0	1	0	2	4	4	4	11.6	11.6	11.6	35.52	0	12605	410960000	30
AT1G27090.1	| glycine-rich protein | chr1:9404041-9406098 REVERSE LENGTH=420	25.1114	25.4573	25.0751	25.178	24.9477	24.8661	25.046	24.6923	25.5574	25.5485	25.4284	25.47	25.1567	25.3418	25.2524	25.1974	0	0	0	0	8	8	8	31.7	31.7	31.7	46018	0	54736	805740000	87
AT1G27130.1	ATGSTU13, GST12, GSTU13 | glutathione S-transferase tau 13 | chr1:9425582-9426597 FORWARD LENGTH=227	25.9609	26.5902	25.8192	26.0483	26.0177	26.0001	26.0886	26.2333	26.869	26.2299	26.0799	25.8595	25.9475	25.9951	25.7766	25.5429	0	0	0	0	4	4	4	18.9	18.9	18.9	25131	0	14245	1451100000	41
AT1G27390.1	TOM20-2 | translocase outer membrane 20-2 | chr1:9513469-9514912 REVERSE LENGTH=210	24.4925	24.1645	25.1616	24.7473	24.5494	24.9968	24.9885	24.2695	24.8955	24.8597	25.0381	24.7019	25.0262	24.9346	24.1517	24.654	0	0	0	0	5	5	5	27.6	27.6	27.6	23.17	0	18842	574110000	30
AT1G27400.1	| Ribosomal protein L22p/L17e family protein | chr1:9515230-9516725 FORWARD LENGTH=176;| Ribosomal protein L22p/L17e family protein | chr1:25262209-25263627 FORWARD LENGTH=175;| Ribosomal protein L22p/L17e family protein | chr1:25262209-25263627 FORW	28.9295	28.624	28.5657	29.3125	28.4579	29.1345	28.5298	28.8242	28.9224	29.0899	28.8767	29.3983	29.3257	29.1212	28.8794	29.046	0	0	0	0	8	8	8	35.8	35.8	35.8	19897	0	21998	10327000000	120
AT1G27450.1	APT1, ATAPT1 | adenine phosphoribosyl transferase 1 | chr1:9532042-9533807 FORWARD LENGTH=243;APT1 | adenine phosphoribosyl transferase 1 | chr1:9532042-9533807 FORWARD LENGTH=284	27.2391	27.5202	27.4554	27.9211	27.4946	27.8107	27.2999	27.4668	27.9266	27.6872	27.5031	27.5587	28.0811	27.6881	27.6531	27.5642	0	0	0	0	7	7	1	41.2	41.2	5.3	26396	0	39599	4134100000	53
AT1G27770.1	ACA1, PEA1 | autoinhibited Ca2+-ATPase 1 | chr1:9671912-9676010 REVERSE LENGTH=1020;ACA1, PEA1 | autoinhibited Ca2+-ATPase 1 | chr1:9671912-9676010 REVERSE LENGTH=946	23.2936	22.926	23.8462	23.9545	19.5174	20.1469	18.8495	19.479	19.7037	18.8495	20.4088	20.4815	23.8432	23.0706	24.6642	23.9597	0	2	2	0	7	6	5	8.7	7.7	6.5	111.26	0	29049	232880000	24
AT1G27950.1	LTPG1 | glycosylphosphatidylinositol-anchored lipid protein transfer 1 | chr1:9740740-9741991 FORWARD LENGTH=193	25.5315	26.0067	26.2908	25.4704	19.9291	19.9582	18.6737	18.7029	25.2796	25.2379	25.2169	24.9926	20.3164	18.7922	20.1682	19.2305	0	2	1	3	3	3	3	10.9	10.9	10.9	19759	0	13063	846180000	37
AT1G27970.1	NTF2B | nuclear transport factor 2B | chr1:9746921-9747787 FORWARD LENGTH=126;NTF2B | nuclear transport factor 2B | chr1:9746921-9748306 FORWARD LENGTH=134	18.4724	18.7542	18.6956	18.9773	18.7542	20.2829	18.9846	19.0266	24.6395	24.8643	25.1406	24.3641	18.9773	19.0266	18.4895	18.5388	2	2	1	2	2	2	2	15.9	15.9	15.9	14002	0	53559	475000000	21
AT1G28140.1	| unknown protein;FUNCTIONS IN: molecular_function unknown;INVOLVED IN: biological_process unknown;LOCATED IN: chloroplast;EXPRESSED IN: 22 plant structures;EXPRESSED DURING: 13 growth stages;CONTAINS InterPro DOMAIN/s: Protein of unknown function	25.5034	25.4731	25.4422	25.5775	25.7657	25.4638	25.4384	25.4098	25.2451	25.3211	25.0944	25.4216	24.1561	24.8588	24.7796	25.7169	1	1	1	1	2	2	2	9.3	9.3	9.3	30279	0	7137	794440000	24
AT1G28200.1	FIP1 | FH interacting protein 1 | chr1:9850395-9852300 REVERSE LENGTH=259	26.1845	26.372	25.8853	26.1342	26.0084	25.5946	26.2344	26.5101	26.0784	26.1657	26.1177	26.0838	25.6851	25.6915	26.2967	25.6976	0	0	0	0	7	7	7	29.7	29.7	29.7	27958	0	22224	1468600000	82
AT1G28290.2	AGP31 | arabinogalactan protein 31 | chr1:9889331-9890843 REVERSE LENGTH=315;AGP31 | arabinogalactan protein 31 | chr1:9889331-9890843 REVERSE LENGTH=359	25.5248	25.5831	26.1485	25.853	25.1226	25.1495	25.2027	24.8317	25.1239	25.4738	25.9301	25.9219	26.1201	25.3112	25.5222	25.0611	0	1	0	0	4	4	4	13.7	13.7	13.7	33932	0	10643	941640000	29
AT1G29150.1	ATS9, RPN6 | non-ATPase subunit 9 | chr1:10181240-10182499 FORWARD LENGTH=419	27.9964	28.2243	27.9059	27.6915	27.9038	27.882	28.1081	28.076	27.9407	28.0569	28.0701	28.0127	27.9786	27.7242	27.9117	27.7569	0	0	0	0	13	13	13	37.2	37.2	37.2	46749	0	68054	5341000000	152
AT1G29250.1	| Alba DNA/RNA-binding protein | chr1:10223461-10224592 REVERSE LENGTH=130;| Alba DNA/RNA-binding protein | chr2:14426283-14427220 FORWARD LENGTH=130	25.5151	25.8319	25.6866	25.2904	25.6824	25.1715	25.34	26.2523	25.1268	25.0304	25.9218	25.2697	25.423	25.7374	25.0642	25.308	0	1	0	0	3	3	3	21.5	21.5	21.5	14574	0	66157	955840000	29
AT2G34250.2	| SecY protein transport family protein | chr2:14462635-14464572 FORWARD LENGTH=475;| SecY protein transport family protein | chr2:14462635-14464572 FORWARD LENGTH=475;| SecY protein transport family protein | chr1:10252662-10254526 FORWARD LENGTH=47	26.6808	27.1979	26.17	26.9044	26.3536	26.5215	26.9412	27.2278	26.6306	27.4986	26.572	26.8066	26.4733	26.4443	27.0805	26.9493	0	0	0	0	6	6	6	12.6	12.6	12.6	52097	0	15605	2438000000	45
AT1G29660.1	| GDSL-like Lipase/Acylhydrolase superfamily protein | chr1:10371955-10373624 FORWARD LENGTH=364	26.9586	26.7137	27.0157	26.4644	26.4716	26.7604	26.805	26.6431	27.1385	26.632	26.95	27.0084	26.6183	27.1726	26.7861	26.9258	0	0	0	0	7	7	7	27.5	27.5	27.5	40141	0	76513	2513700000	104
AT1G29670.1	| GDSL-like Lipase/Acylhydrolase superfamily protein | chr1:10375843-10377717 FORWARD LENGTH=363	30.1424	30.1663	30.5348	30.065	30.2494	30.2173	30.0246	30.2151	30.3942	30.1667	30.294	30.1835	29.7811	30.4543	30.3897	30.0247	0	0	0	0	14	14	14	54.5	54.5	54.5	39871	0	323.31	26184000000	322
AT1G29700.1	| Metallo-hydrolase/oxidoreductase superfamily protein | chr1:10385196-10386906 REVERSE LENGTH=350	20.0898	19.8388	19.0013	18.7503	24.5582	23.7811	24.0029	24.0112	23.7035	24.2932	23.9239	23.7849	23.7544	23.7284	24.4448	24.1471	3	1	0	0	3	3	3	8.9	8.9	8.9	38151	0	87267	320140000	26
AT1G29880.1	| glycyl-tRNA synthetase / glycine--tRNA ligase | chr1:10459662-10462781 REVERSE LENGTH=729	28.7455	28.8843	28.8453	29.1214	28.9346	29.0936	28.8524	28.9376	29.0282	28.8524	28.943	28.7335	28.8979	28.7158	28.8277	28.92	0	0	0	0	28	28	28	41.6	41.6	41.6	81943	0	115.89	10108000000	290
AT1G29900.1	CARB | carbamoyl phosphate synthetase B | chr1:10468164-10471976 FORWARD LENGTH=1187	28.5151	28.7295	28.3638	28.6703	28.7444	28.9473	28.6084	28.3483	28.9144	28.6095	28.9405	28.7138	28.8016	28.769	28.6787	28.9131	0	0	0	0	30	30	30	27.7	27.7	27.7	129.96	0	173.32	8847900000	329
AT1G29930.1	CAB1, AB140, CAB140, LHCB1.3 | chlorophyll A/B binding protein 1 | chr1:10478071-10478874 FORWARD LENGTH=267	30.4159	31.0188	30.5703	30.9053	31.0957	31.9365	30.4404	30.9902	30.7785	30.7011	31.3874	30.5631	30.8112	30.6608	30.4627	30.4353	0	0	0	0	9	3	1	50.6	32.2	4.9	28241	0	27976	38489000000	71
AT1G29990.1	PFD6 | prefoldin 6 | chr1:10507666-10508821 FORWARD LENGTH=129	24.7005	24.769	24.1116	24.231	24.3018	24.2989	24.5304	24.12	24.3813	24.3378	24.2318	24.4508	23.9231	23.7283	24.3813	24.3035	0	1	0	0	3	3	3	24.8	24.8	24.8	14856	0	13804	404990000	31
AT1G30230.1	| Glutathione S-transferase, C-terminal-like;Translation elongation factor EF1B/ribosomal protein S6 | chr1:10639286-10640515 FORWARD LENGTH=231;| Glutathione S-transferase, C-terminal-like;Translation elongation factor EF1B/ribosomal protein S6 | ch	29.8083	29.8725	29.4727	29.2233	29.6134	29.4083	29.3637	29.6978	29.5488	29.4603	29.6331	29.9851	29.5875	29.6743	29.7624	29.7877	0	0	0	0	12	12	7	58.9	58.9	41.6	25132	0	68165	17731000000	246
AT1G30360.1	ERD4 | Early-responsive to dehydration stress protein (ERD4) | chr1:10715892-10718799 FORWARD LENGTH=724	30.2029	30.2655	30.2327	30.0894	30.3691	30.1789	30.3635	30.2467	29.9393	30.1394	30.1251	30.0774	29.9328	30.2079	30.2978	29.9768	0	0	0	0	24	24	23	38.3	38.3	37.3	81934	0	274.26	25967000000	415
AT1G30400.2	ATMRP1, EST1, ABCC1 | multidrug resistance-associated protein 1 | chr1:10728139-10737697 FORWARD LENGTH=1622;ATMRP1, EST1, ABCC1, ATABCC1, MRP1 | multidrug resistance-associated protein 1 | chr1:10728139-10737697 FORWARD LENGTH=1622	25.3283	25.0058	25.2029	25.0933	25.0646	25.3085	25.0734	25.3274	25.2748	25.7905	24.9132	25.0242	25.3952	24.9781	24.9671	25.0339	0	0	0	0	10	10	6	6.6	6.6	4.6	181.92	0	27639	776760000	60
AT1G30580.1	| GTP binding | chr1:10831953-10835454 REVERSE LENGTH=394	28.9054	29.0827	28.894	28.965	28.774	28.8098	28.9438	28.9797	28.8807	28.8434	29.3081	29.2704	29.1165	28.8776	29.0485	28.9457	0	0	0	0	22	22	22	61.7	61.7	61.7	44471	0	110.39	11034000000	297
AT1G30630.1	| Coatomer epsilon subunit | chr1:10858546-10860173 REVERSE LENGTH=292	26.1956	26.8077	27.0361	26.616	26.6938	26.9906	26.6663	26.6269	26.4681	27.0429	26.7117	26.8069	26.5925	26.6656	26.4776	26.8242	0	0	0	0	8	8	8	40.4	40.4	40.4	32602	0	53567	2669900000	99
AT1G30690.2	| Sec14p-like phosphatidylinositol transfer family protein | chr1:10888284-10890085 FORWARD LENGTH=540;| Sec14p-like phosphatidylinositol transfer family protein | chr1:10888284-10890085 FORWARD LENGTH=540	26.8624	27.3459	26.7279	26.7882	27.1439	27.4598	26.7347	27.0363	27.15	27.0658	26.7863	27.0843	26.6103	26.7777	26.8545	26.8717	0	0	0	0	18	18	18	37.4	37.4	37.4	61189	0	214.4	2684700000	138
AT1G31180.1	ATIMD3, IMD3, IPMDH1 | isopropylmalate dehydrogenase 3 | chr1:11142843-11144617 REVERSE LENGTH=404	27.1662	27.1126	27.2058	27.1265	26.9143	27.4928	27.1444	26.9163	27.1264	27.033	27.1328	26.9366	27.2919	26.8916	27.1528	27.0799	0	0	0	0	11	5	5	31.2	16.6	16.6	43847	0	39782	2884100000	66
AT1G31190.1	IMPL1 | myo-inositol monophosphatase like 1 | chr1:11144861-11146800 FORWARD LENGTH=371	26.8804	26.7451	27.052	26.0029	26.9176	26.2993	26.5872	26.6506	26.5813	26.2183	26.8728	26.3235	26.0122	26.8782	27.2874	26.4481	0	0	0	0	6	6	6	19.7	19.7	19.7	40445	0	58.54	2331400000	85
AT1G31230.1	AK-HSDH I, AK-HSDH | aspartate kinase-homoserine dehydrogenase i | chr1:11158744-11163055 REVERSE LENGTH=911	26.9005	26.4907	26.5402	26.9374	26.7361	26.8751	26.9048	26.7144	26.5719	26.7024	26.5828	26.7071	26.5438	26.5713	26.6811	26.8476	0	0	0	0	17	17	15	23.5	23.5	20.3	99403	0	90949	2236800000	82
AT1G31330.1	PSAF | photosystem I subunit F | chr1:11215011-11215939 REVERSE LENGTH=221	33.0555	33.2361	33.4523	33.3591	33.2749	33.5593	33.4273	33.3327	32.9417	33.2239	33.1893	33.3461	33.2736	33.3062	33.0358	33.0525	0	0	0	0	8	8	8	42.1	42.1	42.1	24173	0	125.01	212550000000	492
AT1G31440.1	| SH3 domain-containing protein | chr1:11256150-11258479 REVERSE LENGTH=439	24.6813	23.5948	24.4695	24.6406	23.3102	24.0287	24.4147	24.4745	24.1147	24.5916	24.5	24.4741	24.665	24.9538	25.2153	24.8934	0	1	0	1	7	7	7	18.7	18.7	18.7	49258	0	26291	434870000	31
AT1G31690.1	| Copper amine oxidase family protein | chr1:11343980-11347767 FORWARD LENGTH=677	26.8837	27.3967	27.1632	27.0381	26.8336	27.1097	27.0024	26.9967	27.4306	26.8153	27.1648	27.7494	27.4096	27.6414	27.2523	27.2322	0	0	0	0	11	11	11	20.5	20.5	20.5	76673	0	39587	3167000000	114
AT1G31730.1	| Adaptin family protein | chr1:11359907-11363916 FORWARD LENGTH=938	25.4023	24.9233	25.075	24.7652	20.5796	19.7179	19.4427	18.5811	24.7403	25.0302	25.1069	25.3592	25.3442	25.2886	25.382	25.4209	0	2	0	1	8	8	8	9.8	9.8	9.8	103.73	0	15409	729340000	40
AT1G31800.1	CYP97A3, LUT5 | cytochrome P450, family 97, subfamily A, polypeptide 3 | chr1:11396440-11399470 FORWARD LENGTH=595	19.169	18.5777	18.8135	18.5626	18.5777	19.6291	19.267	18.9048	25.0907	25.0339	25.0035	25.0527	25.0785	25.2093	24.8376	25.3399	2	2	1	1	6	6	6	11.3	11.3	11.3	66845	0	15266	633710000	25
AT1G31860.1	AT-IE, HISN2 | histidine biosynthesis bifunctional protein (HISIE) | chr1:11434250-11436530 REVERSE LENGTH=281	24.9127	24.6861	23.899	24.9216	24.4828	24.776	24.9207	24.9473	25.0032	24.8989	24.7072	24.7951	25.0823	25.0142	24.9125	24.9719	0	0	0	0	6	6	6	20.3	20.3	20.3	31667	0	15006	605600000	52
AT1G32060.1	PRK | phosphoribulokinase | chr1:11532668-11534406 FORWARD LENGTH=395	32.4839	32.4368	32.6577	32.3971	32.7457	32.5879	32.5842	32.7944	32.4	32.3253	32.6225	32.2687	32.4188	32.8129	32.3782	32.4964	0	0	0	0	19	19	19	65.3	65.3	65.3	44463	0	323.31	146250000000	797
AT1G32080.1	| membrane protein, putative | chr1:11537572-11539756 REVERSE LENGTH=512	25.8808	26.206	24.6616	25.0857	24.5362	24.6043	24.7158	26.6195	24.7673	24.681	24.9697	24.2272	24.9834	24.9359	24.8864	25.0746	0	0	1	0	3	3	3	8.8	8.8	8.8	54016	0	84755	817880000	41
AT1G32160.1	| Protein of unknown function (DUF760) | chr1:11568701-11570241 FORWARD LENGTH=406	19.7653	19.9515	18.5511	20.0777	24.0344	23.7538	24.7865	23.8562	18.5511	18.464	19.6906	20.0901	20.0777	19.8272	20.0901	20.3529	2	1	2	2	4	4	4	12.8	12.8	12.8	45867	0	18638	280680000	28
AT1G32200.2	ATS1, ACT1 | phospholipid/glycerol acyltransferase family protein | chr1:11602223-11605001 REVERSE LENGTH=459;ATS1, ACT1 | phospholipid/glycerol acyltransferase family protein | chr1:11602223-11605001 REVERSE LENGTH=459	26.7737	26.7703	26.5381	26.3368	26.5041	26.8599	26.6875	26.2214	26.7045	26.4717	26.8681	26.8561	26.5999	26.6141	26.4531	27.1001	0	0	0	0	11	11	11	37.3	37.3	37.3	50421	0	39577	2173800000	58
AT1G32220.1	| NAD(P)-binding Rossmann-fold superfamily protein | chr1:11608038-11609591 FORWARD LENGTH=296	26.067	25.8633	26.2847	25.3479	25.8251	25.5999	25.8476	26.1754	25.7518	25.6534	25.5815	25.3175	24.9808	25.6288	26.2073	25.4901	0	0	0	1	3	3	3	12.5	12.5	12.5	31978	0	34261	1133900000	36
AT1G32400.3	TOM2A | tobamovirus multiplication 2A | chr1:11689393-11690873 REVERSE LENGTH=280;TOM2A | tobamovirus multiplication 2A | chr1:11689393-11690873 REVERSE LENGTH=280;TOM2A | tobamovirus multiplication 2A | chr1:11689393-11690873 REVERSE LENGTH=280	24.2904	23.564	22.1305	21.922	23.7262	23.2737	22.8807	23.7396	22.3723	24.0781	24.035	23.943	23.3242	23.6269	24.023	23.6854	0	1	0	0	3	3	3	16.4	16.4	16.4	31555	0	11435	267200000	30
AT1G32440.1	PKp3 | plastidial pyruvate kinase 3 | chr1:11712205-11714963 FORWARD LENGTH=571	25.1039	24.6724	25.0872	24.949	25.1109	25.0637	25.0129	25.0215	24.6569	25	24.9287	24.9731	24.35	24.8755	24.9158	24.7243	0	0	0	0	8	6	6	15.4	11.7	11.7	62614	0	13004	635890000	36
AT1G32470.1	| Single hybrid motif superfamily protein | chr1:11739479-11740246 REVERSE LENGTH=166	28.8127	28.4096	28.7075	28.6815	28.2078	28.3865	28.7129	28.7926	28.1954	28.2788	29.0215	27.7951	26.8028	28.416	28.0133	28.8262	0	0	0	0	5	2	2	32.5	9.6	9.6	17897	0	17903	8002700000	87
AT1G32500.1	ATNAP6, NAP6 | non-intrinsic ABC protein 6 | chr1:11750091-11751994 REVERSE LENGTH=475	25.6282	25.5062	25.3209	25.9795	25.6955	25.4831	25.782	25.5923	25.8933	25.5997	26.2697	25.59	25.9894	25.6007	26.1091	26.3985	0	0	0	0	9	9	9	18.5	18.5	18.5	52824	0	23637	1187000000	74
AT1G32550.1	FdC1 | 2Fe-2S ferredoxin-like superfamily protein | chr1:11771969-11774117 REVERSE LENGTH=181;FdC1 | 2Fe-2S ferredoxin-like superfamily protein | chr1:11771969-11774117 REVERSE LENGTH=194	18.8669	20.3872	19.494	19.0874	24.5156	24.4832	24.8129	24.5445	25.1267	25.0035	24.8866	25.3847	25.4246	25.2443	25.4113	25.6234	2	1	1	1	2	2	2	11	11	11	20377	0.00029308	46421	540540000	18
AT1G32900.1	| UDP-Glycosyltransferase superfamily protein | chr1:11920582-11923506 REVERSE LENGTH=610	27.5318	28.1016	27.6492	26.6883	27.0705	27.2372	26.7896	27.2642	26.8546	26.654	26.4555	26.92	26.3312	26.6942	26.649	26.734	0	0	0	0	16	16	16	31.8	31.8	31.8	66879	0	62357	2955100000	128
AT1G32990.1	PRPL11 | plastid ribosomal protein l11 | chr1:11955827-11957139 FORWARD LENGTH=222	29.8218	29.6625	29.7121	29.3659	29.6032	29.9372	29.3934	29.8574	29.7029	29.2891	29.6496	29.41	29.5755	30.0204	29.3248	29.8727	0	0	0	0	7	7	7	41	41	41	23148	0	57747	17325000000	141
AT1G33140.1	PGY2 | Ribosomal protein L6 family | chr1:12023360-12024502 FORWARD LENGTH=194;| Ribosomal protein L6 family | chr1:12010986-12012223 FORWARD LENGTH=194	29.6361	30.0397	29.9592	29.7858	29.7317	29.8833	29.9304	29.771	29.789	29.5464	30.0488	29.9993	30.2471	30.008	29.7341	30.2371	0	0	0	0	13	13	8	66.5	66.5	52.6	22017	0	193.57	21949000000	375
AT1G33590.1	| Leucine-rich repeat (LRR) family protein | chr1:12177788-12179221 FORWARD LENGTH=477	29.5854	29.7649	29.7622	29.5933	29.4597	29.7748	29.6806	29.5588	29.7327	29.6575	29.7243	29.7315	29.6457	29.5625	29.6438	29.5847	0	0	0	0	18	18	15	47.8	47.8	44.2	51741	0	230.79	17249000000	262
AT1G33600.1	| Leucine-rich repeat (LRR) family protein | chr1:12180776-12182212 FORWARD LENGTH=478	26.8491	27.1166	27.6232	27.1899	27.5338	27.4272	27.1215	27.4398	27.7003	27.2374	27.5401	27.4257	27.6142	27.3906	27.3102	27.4316	0	0	0	1	9	8	8	20.5	16.1	16.1	52.47	0	35924	3359200000	68
AT1G33810.1	| unknown protein;FUNCTIONS IN: molecular_function unknown;INVOLVED IN: biological_process unknown;LOCATED IN: chloroplast thylakoid membrane, chloroplast, chloroplast envelope;EXPRESSED IN: 22 plant structures;EXPRESSED DURING: 13 growth stages;Ha	25.0025	25.2727	25.0544	25.3144	24.9228	25.34	25.1986	25.3888	25.5347	25.2956	25.3042	25.039	25.3989	25.2785	24.9911	25.5925	0	0	0	0	5	5	5	37	37	37	15698	0	25694	805310000	44
AT1G34000.1	OHP2 | one-helix protein 2 | chr1:12358151-12358902 REVERSE LENGTH=172	27.1399	27.0494	27.4349	27.0862	27.3146	27.77	26.7457	27.3943	27.253	27.538	26.7129	26.5713	26.0367	27.1437	26.5409	27.7078	0	0	0	0	6	6	6	37.2	37.2	37.2	18665	0	29773	3515800000	128
AT1G34130.1	STT3B | staurosporin and temperature sensitive 3-like b | chr1:12430000-12432985 FORWARD LENGTH=735	20.573	19.3077	18.5558	19.1176	19.3077	18.8179	19.7417	19.2519	24.3886	24.4734	24.7618	25.2017	24.3193	24.8061	24.4906	24.4523	2	2	0	1	6	6	6	9.9	9.9	9.9	82979	0	32929	444570000	47
AT1G34430.1	EMB3003 | 2-oxoacid dehydrogenases acyltransferase family protein | chr1:12588027-12590084 REVERSE LENGTH=465	26.6414	26.2997	25.9246	27.4257	26.724	26.8727	27.117	25.8493	27.0969	27.3806	27.1351	27.0458	27.2464	27.1946	27.4702	27.7633	0	0	0	0	12	10	10	37.2	31.8	31.8	48306	0	46563	2730900000	133
AT1G35160.1	GRF4, 14-3-3PHI, GF14 PHI | GF14 protein phi chain | chr1:12867264-12868514 FORWARD LENGTH=267;GF14 PHI | GF14 protein phi chain | chr1:12867264-12868514 FORWARD LENGTH=295	28.5839	28.5949	28.0494	27.7409	28.7015	27.652	28.0069	27.8708	28.3502	27.8736	27.7732	28.8324	28.2724	28.5257	28.8893	27.9785	0	0	0	0	13	7	7	50.6	28.5	28.5	30194	0	104.58	6789400000	113
AT1G35580.2	CINV1 | cytosolic invertase 1 | chr1:13122460-13124808 REVERSE LENGTH=551;CINV1 | cytosolic invertase 1 | chr1:13122460-13124808 REVERSE LENGTH=551;CINV1 | cytosolic invertase 1 | chr1:13123183-13124808 REVERSE LENGTH=460	26.3214	26.2245	26.5101	26.3826	26.0141	25.9854	25.8416	25.9048	26.6791	26.3741	26.3494	26.4875	26.5868	26.6769	26.4297	26.0691	0	0	0	0	13	13	13	30.5	30.5	30.5	62834	0	50271	1706500000	72
AT1G35620.1	ATPDIL5-2, ATPDI8, PDI8, PDIL5-2 | PDI-like 5-2 | chr1:13156504-13158280 FORWARD LENGTH=440	26.0714	26.1401	25.9653	25.9857	26.2875	25.9894	26.0278	25.8428	26.0125	25.7617	25.4588	26.1569	25.6401	25.8674	26.3004	25.6469	0	0	0	0	10	10	10	32.7	32.7	32.7	49.85	0	27206	1364500000	59
AT1G35670.1	ATCDPK2, CPK11, ATCPK11, CDPK2 | calcium-dependent protein kinase 2 | chr1:13205456-13208058 FORWARD LENGTH=495;CPK4, ATCPK4 | calcium-dependent protein kinase 4 | chr4:6049560-6052184 FORWARD LENGTH=501	31.0371	31.074	31.1038	31.1288	20.5067	19.3416	18.6631	18.9116	31.3537	31.1388	31.2427	30.8469	31.3693	31.1029	30.9271	30.9873	1	2	1	0	4	4	4	14.3	14.3	14.3	55915	0	10307	39369000000	18
AT1G35680.1	| Ribosomal protein L21 | chr1:13208777-13210246 FORWARD LENGTH=220	28.3835	28.3143	28.9405	28.3822	28.5441	28.75	28.4719	28.5947	29.0676	28.5222	28.7283	28.3143	28.4534	28.801	28.4812	28.5039	0	0	0	0	6	6	6	29.1	29.1	29.1	24038	0	72815	8202700000	124
AT1G35720.1	ANNAT1, OXY5, ATOXY5 | annexin 1 | chr1:13225304-13226939 FORWARD LENGTH=317	30.6692	30.8742	30.5419	31.0475	30.7028	30.6614	30.728	30.8955	31.1322	31.1753	30.7632	30.6988	30.9234	30.5468	31.1931	30.8247	0	0	0	0	24	24	24	77.9	77.9	77.9	36203	0	193.92	41603000000	598
AT1G36160.2	ACC1 | acetyl-CoA carboxylase 1 | chr1:13534196-13543773 FORWARD LENGTH=2254;ACC1, AT-ACC1, EMB22, GK, PAS3 | acetyl-CoA carboxylase 1 | chr1:13534196-13543773 FORWARD LENGTH=2254	25.7935	26.1131	26.0111	26.1047	25.7097	26.0165	25.8802	25.3545	25.9577	25.9988	26.0091	25.9212	26.0931	26.1484	25.8574	25.7088	0	0	0	0	21	21	21	10.3	10.3	10.3	251.38	0	46549	1266600000	107
AT1G36390.2	| Co-chaperone GrpE family protein | chr1:13701811-13703524 REVERSE LENGTH=279;| Co-chaperone GrpE family protein | chr1:13701811-13703524 REVERSE LENGTH=279	25.6022	25.6234	25.335	25.4749	25.3197	25.6016	25.6185	25.1073	25.6251	26.0584	25.5445	25.52	25.456	25.6804	25.6022	25.7455	0	0	0	0	6	6	6	19	19	19	31223	0	14655	960560000	42
AT1G37130.1	NIA2, B29, NIA2-1, CHL3, NR, NR2, ATNR2 | nitrate reductase 2 | chr1:14158617-14161652 FORWARD LENGTH=917	25.1976	25.3986	24.4556	24.8646	27.0652	26.5874	25.6873	25.2935	26.439	25.4601	25.7373	25.6219	24.4485	25.6969	25.7022	26.9346	0	0	0	0	14	14	14	16.7	16.7	16.7	102.84	0	42612	1175100000	64
AT1G41830.1	SKS6 | SKU5-similar 6 | chr1:15603892-15607802 REVERSE LENGTH=542	26.6285	27.4275	27.1164	26.6341	26.6468	27.143	26.8242	27.132	27.0405	27.2762	26.7452	27.0799	26.8676	26.8522	26.9992	26.8411	0	0	0	0	12	8	8	27.5	18.6	18.6	60577	0	32001	2782900000	67
AT1G41880.1	| Ribosomal protein L35Ae family protein | chr1:15651585-15652427 REVERSE LENGTH=111;| Ribosomal protein L35Ae family protein | chr1:2168652-2169703 FORWARD LENGTH=112	27.5142	27.0874	27.2905	28.3608	27.2273	27.3424	27.6958	26.8056	27.2389	27.84	27.9353	27.8542	27.7727	27.1338	27.1616	28.0384	0	0	0	0	4	4	1	47.7	47.7	22.5	12799	0	18642	4383600000	135
AT1G42550.1	PMI1 | plastid movement impaired1 | chr1:15977131-15979734 FORWARD LENGTH=843	25.2054	25.3677	24.951	25.4276	25.216	25.2043	24.9521	25.527	25.4895	25.0024	24.8015	25.1421	25.1425	25.8454	24.8458	25.4825	0	0	1	0	12	12	12	16.4	16.4	16.4	93874	0	22684	799490000	46
AT1G42960.1	| expressed protein localized to the inner membrane of the chloroplast. | chr1:16125863-16127080 FORWARD LENGTH=168	26.7104	27.1471	26.8358	26.6211	26.9925	26.9556	26.7661	26.3562	27.121	26.8611	26.9596	26.8127	26.7023	26.4705	26.5508	26.849	0	0	0	0	2	2	2	13.7	13.7	13.7	17829	0	25972	2372400000	52
AT1G42970.1	GAPB | glyceraldehyde-3-phosphate dehydrogenase B subunit | chr1:16127552-16129584 FORWARD LENGTH=447	33.8992	33.8767	33.9553	33.9151	34.147	34.0816	33.853	33.9264	34.0198	33.8699	33.912	33.5794	33.7808	33.7384	33.8503	33.9634	0	0	0	0	24	24	19	64.7	64.7	53.2	47659	0	323.31	337670000000	1585
AT1G43170.9	RP1 | ribosomal protein 1 | chr1:16266992-16268631 FORWARD LENGTH=389;RP1 | ribosomal protein 1 | chr1:16266992-16268631 FORWARD LENGTH=389;RP1 | ribosomal protein 1 | chr1:16266992-16268631 FORWARD LENGTH=389;RP1 | ribosomal protein 1 | chr1:16266992-	30.6954	30.5752	30.6637	31.0664	30.5957	30.8943	30.8983	30.6431	30.8777	30.775	31.0702	31.0637	31.0458	30.8836	30.7773	31.1766	0	0	0	0	21	21	14	51.4	51.4	35.5	44559	0	159.22	43018000000	598
AT1G43670.1	| Inositol monophosphatase family protein | chr1:16468184-16470347 FORWARD LENGTH=341	28.432	28.2535	28.2876	27.8806	28.3416	28.1794	28.3335	28.5074	28.1616	28.2168	28.3893	28.1848	27.9569	28.4076	28.2805	28.1299	0	0	0	0	11	11	11	41.3	41.3	41.3	37287	0	132.92	6982600000	187
AT1G43690.1	| ubiquitin interaction motif-containing protein | chr1:16478519-16482589 FORWARD LENGTH=599	24.1192	24.5781	24.6733	24.496	19.799	20.0956	20.3922	18.2753	18.739	20.3922	19.6319	20.2851	24.0987	23.9747	24.3299	23.8404	1	2	2	1	5	5	5	12	12	12	65463	0	21521	283800000	25
AT1G43890.3	ATRAB18, ATRABC1, RAB18-1, RABC1, ATRAB-C1, RAB18 | RAB GTPASE HOMOLOG B18 | chr1:16646934-16648395 FORWARD LENGTH=212;ATRAB18, ATRABC1, RAB18-1, RABC1, ATRAB-C1, RAB18 | RAB GTPASE HOMOLOG B18 | chr1:16646934-16648395 FORWARD LENGTH=212;ATRAB18, ATRABC	27.8467	27.6784	27.6713	27.8075	27.8567	27.7791	27.7531	27.4787	27.8955	28.0571	27.9411	27.6786	27.8777	27.4968	27.7298	27.4187	0	0	0	0	7	7	6	39.6	39.6	35.8	23.53	0	26217	5516400000	90
AT1G44170.1	ALDH3H1, ALDH4 | aldehyde dehydrogenase 3H1 | chr1:16796564-16800031 REVERSE LENGTH=484;ALDH3H1, ALDH4 | aldehyde dehydrogenase 3H1 | chr1:16796564-16800031 REVERSE LENGTH=484;ALDH3H1, ALDH4 | aldehyde dehydrogenase 3H1 | chr1:16796564-16798574 REVERSE	24.137	23.7208	23.4886	24.6958	24.2701	23.2581	23.9287	24.4577	24.0685	24.4375	24.6458	24.3022	19.1798	20.2365	18.393	18.8632	0	0	1	2	7	7	7	17.6	17.6	17.6	53158	0	18904	369660000	45
AT1G44575.1	NPQ4, PSBS | Chlorophyll A-B binding family protein | chr1:16871768-16873194 FORWARD LENGTH=265;NPQ4, PSBS | Chlorophyll A-B binding family protein | chr1:16871768-16872548 FORWARD LENGTH=205	32.039	32.1587	32.0487	31.8245	32.0571	32.0199	31.9197	31.8381	31.6781	31.9407	31.723	31.5124	31.3438	31.7928	31.4969	31.7649	0	0	0	0	7	7	7	30.9	30.9	30.9	28007	0	138.43	80344000000	314
AT1G44820.1	| Peptidase M20/M25/M40 family protein | chr1:16926351-16928354 FORWARD LENGTH=438;| Peptidase M20/M25/M40 family protein | chr1:16808239-16810413 REVERSE LENGTH=435	25.4138	25.3336	25.2868	24.988	24.621	24.9411	25.1729	24.7561	25.0524	24.6446	24.731	24.8985	24.954	24.4636	25.0115	24.0805	0	0	0	0	7	7	7	16.4	16.4	16.4	48958	0	14737	665660000	39
AT1G44835.1	| YbaK/aminoacyl-tRNA synthetase-associated domain | chr1:16939909-16942337 FORWARD LENGTH=307;| YbaK/aminoacyl-tRNA synthetase-associated domain | chr1:16939909-16942337 FORWARD LENGTH=308	23.4863	23.5877	22.6644	23.6579	23.1627	22.9939	23.3628	23.5292	23.2132	23.5635	23.342	23.4112	23.286	23.2186	23.7839	23.6476	0	0	0	0	7	7	7	24.4	24.4	24.4	33.71	0	32875	222170000	45
AT1G45000.1	| AAA-type ATPase family protein | chr1:17009220-17011607 FORWARD LENGTH=399;RPT4A | regulatory particle triple-A ATPase 4A | chr5:17248563-17251014 REVERSE LENGTH=399;| AAA-type ATPase family protein | chr1:17009220-17011607 FORWARD LENGTH=335	25.634	25.6268	25.6719	25.8582	25.8145	25.9439	25.7547	25.9943	25.5855	25.7498	25.5477	25.7699	25.9704	25.7443	25.9929	25.7729	0	0	0	0	9	8	8	28.6	25.6	25.6	44755	0	34052	1162600000	66
AT1G45145.1	ATTRX5, ATH5, LIV1, TRX5 | thioredoxin H-type 5 | chr1:17075264-17076256 REVERSE LENGTH=118	24.5667	25.1554	25.733	26.1379	25.2588	25.7918	25.6301	25.6003	24.6343	25.6407	24.6221	24.166	24.2139	24.4641	24.0301	25.3734	0	0	0	0	4	4	4	38.1	38.1	38.1	13122	0	12835	778360000	44
AT1G45201.2	ATTLL1, TLL1 | triacylglycerol lipase-like 1 | chr1:17123889-17127497 FORWARD LENGTH=387;ATTLL1, TLL1 | triacylglycerol lipase-like 1 | chr1:17123889-17128462 FORWARD LENGTH=479	26.1121	26.9751	26.7221	26.9214	26.5802	26.9697	26.5236	25.9058	26.9489	26.7802	26.4357	26.344	26.9494	26.0122	26.3353	27.0245	0	0	0	0	8	8	8	25.3	25.3	25.3	44118	0	21476	2072500000	70
AT1G45474.2	LHCA5 | photosystem I light harvesting complex gene 5 | chr1:17179353-17180439 FORWARD LENGTH=256;LHCA5 | photosystem I light harvesting complex gene 5 | chr1:17179353-17180439 FORWARD LENGTH=256	23.8173	23.6068	24.5556	24.1538	24.3141	24.4771	24.2108	24.0068	18.6737	19.0972	20.4475	20.2845	23.8433	23.9358	23.4073	24.3061	0	1	2	1	4	4	4	18	18	18	27802	0	12679	284760000	16
AT1G47128.1	RD21, RD21A | Granulin repeat cysteine protease family protein | chr1:17283139-17285609 REVERSE LENGTH=462	29.9031	30.0062	29.9709	29.9198	29.7019	29.7624	29.7614	30.0053	29.6041	29.77	29.7817	29.7295	29.5898	29.788	29.9539	29.7117	0	0	0	0	9	9	9	24.7	24.7	24.7	50966	0	173.49	19564000000	240
AT1G47260.1	APFI, GAMMA CA2 | gamma carbonic anhydrase 2 | chr1:17321384-17323347 REVERSE LENGTH=278	28.5993	28.7687	28.7542	28.4994	28.3725	28.1986	28.306	28.4909	28.0737	28.4267	28.4602	28.5743	28.5078	28.1924	28.3999	28.0861	0	0	0	0	15	15	12	60.1	60.1	48.6	30065	0	103.2	7554400000	242
AT1G47420.1	SDH5 | succinate dehydrogenase 5 | chr1:17395774-17397176 REVERSE LENGTH=257	26.6991	26.7049	27.005	26.366	26.4848	25.938	26.5383	27.3815	26.0066	26.3319	26.2879	26.7223	27.0407	26.8795	26.7247	25.7155	0	0	0	0	5	5	5	35.4	35.4	35.4	28106	0	40531	2132900000	63
AT1G47550.1	SEC3A | exocyst complex component sec3A | chr1:17457171-17463896 FORWARD LENGTH=887;SEC3A | exocyst complex component sec3A | chr1:17457171-17463896 FORWARD LENGTH=888;SEC3B | exocyst complex component sec3B | chr1:17466751-17473190 FORWARD LENGTH=887	24.1588	24.2083	23.6501	23.9029	24.331	24.0481	24.4667	24.5855	24.324	24.3065	23.7147	24.5401	24.2115	24.002	24.5283	24.3053	1	1	1	1	6	6	6	6.7	6.7	6.7	100.06	0	12849	356430000	32
AT1G47710.1	| Serine protease inhibitor (SERPIN) family protein | chr1:17558271-17560061 FORWARD LENGTH=391	26.3383	26.2522	26.6831	26.1679	26.1209	26.2063	25.9892	26.4109	25.9591	26.0292	26.1952	26.3522	26.631	26.2525	26.2847	25.9885	0	0	0	0	7	7	7	20.7	20.7	20.7	42639	0	16798	1640900000	43
AT1G47830.1	| SNARE-like superfamily protein | chr1:17613346-17614784 REVERSE LENGTH=142	18.2532	19.1553	19.2303	18.3053	25.3361	25.3127	25.3771	25.4764	25.1679	24.8699	25.2164	25.4048	24.9852	25.5134	25.1495	25.1076	2	0	1	1	3	3	3	17.6	17.6	17.6	17067	0	55177	750850000	23
AT1G48030.2	mtLPD1 | mitochondrial lipoamide dehydrogenase 1 | chr1:17717432-17719141 REVERSE LENGTH=507;mtLPD1 | mitochondrial lipoamide dehydrogenase 1 | chr1:17717432-17719141 REVERSE LENGTH=507	30.122	29.8656	30.1565	29.9557	29.6731	29.9669	29.9738	30.1456	29.8846	29.8049	29.7312	29.693	30.0693	29.6949	29.8306	29.7499	0	0	0	0	21	21	14	54.2	54.2	37.1	53987	0	167.3	21650000000	416
AT1G48090.1	| calcium-dependent lipid-binding family protein | chr1:17732582-17758194 REVERSE LENGTH=4146	19.2216	18.3921	18.5626	19.3196	24.6117	24.3243	24.5257	24.7892	18.5626	18.9048	18.6606	18.4163	19.514	20.513	18.7579	20.2435	2	1	2	3	8	8	8	2.7	2.7	2.7	462.01	0	20816	331850000	17
AT1G48210.1	| Protein kinase superfamily protein | chr1:17799551-17801798 FORWARD LENGTH=363;| Protein kinase superfamily protein | chr1:17799551-17801798 FORWARD LENGTH=363	24.9438	24.6898	24.9124	25.2541	24.3191	24.953	25.2006	24.956	25.4246	25.4433	25.0479	25.1331	25.3047	25.2705	25.4101	25.4652	0	0	0	0	5	5	2	15.7	15.7	6.6	39589	0	11533	715820000	32
AT1G48350.1	| Ribosomal L18p/L5e family protein | chr1:17867269-17868215 FORWARD LENGTH=170	27.2516	27.1113	27.5425	27.1758	26.2137	26.3304	27.1525	27.344	26.4282	27.1984	27.1461	27.4375	27.2896	28.1244	27.3697	27.2188	0	0	0	0	6	6	6	38.8	38.8	38.8	18726	0	25312	3231800000	61
AT1G48410.1	AGO1 | Stabilizer of iron transporter SufD / Polynucleotidyl transferase | chr1:17886285-17891892 REVERSE LENGTH=1048;AGO1 | Stabilizer of iron transporter SufD / Polynucleotidyl transferase | chr1:17886285-17891892 REVERSE LENGTH=1050;AGO1 | Stabilizer	26.0074	26.6237	26.3055	25.9322	26.1041	26.0327	26.344	26.0253	25.6505	25.8425	26.1899	26.3368	26.1495	26.4888	26.3991	25.9463	0	0	0	0	11	11	11	11.3	11.3	11.3	116.19	0	52623	1497400000	67
AT1G48420.1	D-CDES, ATACD1, ACD1 | D-cysteine desulfhydrase | chr1:17896767-17898803 REVERSE LENGTH=401	27.4153	27.8006	27.424	27.0524	27.3664	27.1118	27.258	27.4557	26.9669	27.0162	27.191	27.2782	27.0093	27.4917	27.5878	26.8288	0	0	0	0	9	9	9	29.2	29.2	29.2	43.9	0	126.98	3405600000	122
AT1G48520.1	GATB | GLU-ADT subunit B | chr1:17940185-17942540 FORWARD LENGTH=550;GATB | GLU-ADT subunit B | chr1:17940185-17942272 FORWARD LENGTH=488;GATB | GLU-ADT subunit B | chr1:17940185-17942075 FORWARD LENGTH=475	25.8119	25.6611	25.7546	25.5953	25.9888	25.9732	25.6604	25.8448	26.083	25.4349	25.9365	25.6961	25.6896	25.6209	25.561	25.5268	0	0	0	0	12	12	12	23.5	23.5	23.5	60.94	0	33294	1268600000	45
AT1G48600.1	PMEAMT, AtPMEAMT | S-adenosyl-L-methionine-dependent methyltransferases superfamily protein | chr1:17966448-17969077 FORWARD LENGTH=475;PMEAMT, AtPMEAMT | S-adenosyl-L-methionine-dependent methyltransferases superfamily protein | chr1:17966074-17969077 F	27.9665	27.9321	28.0068	27.7109	28.2915	28.1469	27.7933	28.0394	28.0351	28.2045	27.8895	27.7132	27.471	27.9406	28.0483	27.9364	0	0	0	0	17	17	10	40.4	40.4	25.7	54018	0	56154	5295700000	165
AT1G48610.1	| AT hook motif-containing protein | chr1:17971027-17972798 REVERSE LENGTH=212;| AT hook motif-containing protein | chr1:17971322-17972798 REVERSE LENGTH=198	25.7068	26.3059	26.0881	25.5751	25.5407	25.5414	25.9461	26.1933	25.4111	25.5008	25.7007	25.8452	25.4849	25.5393	25.568	25.6375	0	0	0	0	9	9	9	62.7	62.7	62.7	21674	0	64045	1177600000	97
AT1G48630.1	RACK1B_AT | receptor for activated C kinase 1B | chr1:17981977-17983268 REVERSE LENGTH=326	25.6072	25.7074	24.9002	26.0482	25.4997	26.5441	25.7728	25.7537	26.421	26.2256	26.4941	26.4809	26.5228	26.4787	25.7125	26.9243	0	0	0	0	12	9	3	43.3	36.2	14.7	35.8	0	41661	1403800000	56
AT1G48830.2	| Ribosomal protein S7e family protein | chr1:18059854-18060935 REVERSE LENGTH=191;| Ribosomal protein S7e family protein | chr1:18059854-18060935 REVERSE LENGTH=191	26.8473	26.7396	26.8567	26.8389	26.6699	26.9215	26.6369	26.7929	27.115	27.418	27.205	26.8216	27.4132	26.9082	26.9593	26.8127	0	0	0	0	5	5	5	30.9	30.9	30.9	21922	0	24409	2608100000	64
AT1G48850.1	EMB1144 | chorismate synthase, putative / 5-enolpyruvylshikimate-3-phosphate phospholyase, putative | chr1:18065154-18067956 REVERSE LENGTH=436;EMB1144 | chorismate synthase, putative / 5-enolpyruvylshikimate-3-phosphate phospholyase, putative | chr1:180	26.6832	27.0156	26.9733	26.884	27.4143	26.7641	26.6874	27.0422	26.9736	26.746	26.9861	26.8157	26.5605	26.805	26.9259	26.9181	0	0	0	0	10	10	10	31	31	31	47317	0	34285	2595600000	71
AT1G48860.1	| RNA 3-terminal phosphate cyclase/enolpyruvate transferase, alpha/beta | chr1:18068892-18071331 REVERSE LENGTH=521;| RNA 3-terminal phosphate cyclase/enolpyruvate transferase, alpha/beta | chr1:18068892-18071074 REVERSE LENGTH=489	26.3018	26.7613	26.4597	26.6418	26.8897	27.0252	26.5169	26.4813	27.1799	26.9102	26.6195	26.6112	26.7599	26.8805	26.544	27.0504	0	0	0	0	11	11	3	30.7	30.7	8.8	55831	0	112.1	2266100000	116
AT1G48900.2	| Signal recognition particle, SRP54 subunit protein | chr1:18085031-18087743 REVERSE LENGTH=431;| Signal recognition particle, SRP54 subunit protein | chr1:18084972-18087743 REVERSE LENGTH=495;ATHSRP54A, SRP54-1 | signal recognition particle 54 kDa s	24.9375	25.6537	24.8901	24.3246	24.9511	24.4336	24.8856	25.8742	24.8364	24.3701	24.9546	24.5209	24.473	24.6074	24.6648	24.7014	1	0	0	1	7	7	7	17.4	17.4	17.4	47726	0	13168	595080000	26
AT1G48920.1	ATNUC-L1, PARL1, NUC-L1 | nucleolin like 1 | chr1:18098186-18101422 FORWARD LENGTH=557	25.8613	26.6939	25.7879	26.0313	26.0283	25.7986	26.0638	26.7759	25.7781	25.9048	26.2794	25.6289	26.6806	25.4673	26.0771	26.2247	0	0	0	0	7	7	7	11.5	11.5	11.5	58773	0	16087	1351200000	28
AT1G49040.1	SCD1 | stomatal cytokinesis defective / SCD1 protein (SCD1) | chr1:18139419-18148826 REVERSE LENGTH=1187;SCD1 | stomatal cytokinesis defective / SCD1 protein (SCD1) | chr1:18140457-18148826 REVERSE LENGTH=1040;SCD1 | stomatal cytokinesis defective / SCD	26.5753	27.5637	27.2232	26.9257	26.9053	27.2026	27.3907	26.6536	26.0861	27.3803	26.5248	26.5478	27.0443	26.9985	27.4763	26.2816	0	0	0	0	7	7	7	7.1	7.1	7.1	131.59	0	22612	3341300000	39
AT1G49300.2	ATRAB7, ATRABG3E, RABG3E | RAB GTPase homolog G3E | chr1:18234842-18236968 FORWARD LENGTH=206;ATRAB7, ATRABG3E, RABG3E | RAB GTPase homolog G3E | chr1:18234842-18236968 FORWARD LENGTH=206	25.7162	25.3192	25.8183	25.5501	25.7158	25.568	25.9776	25.7454	20.4675	20.1825	19.3111	19.0261	20.0285	20.2541	19.4798	20.2919	1	1	2	3	8	4	4	47.6	27.7	27.7	22.98	0	27459	811910000	17
AT1G49340.2	ATPI4K ALPHA | Phosphatidylinositol 3- and 4-kinase family protein | chr1:18252355-18263967 FORWARD LENGTH=2028;ATPI4K ALPHA | Phosphatidylinositol 3- and 4-kinase family protein | chr1:18252355-18263967 FORWARD LENGTH=2028	24.7185	24.365	24.6567	24.5381	18.3911	18.6223	18.8535	19.0846	18.9268	19.4203	19.9137	19.4071	18.8666	19.1369	19.4071	18.8503	1	4	2	2	3	3	3	2.1	2.1	2.1	224.01	0	66342	392980000	9
AT1G49660.1	AtCXE5, CXE5 | carboxyesterase 5 | chr1:18378777-18379736 REVERSE LENGTH=319	24.9856	24.9072	25.0968	24.7717	24.4995	24.651	24.7408	24.9777	24.3723	24.8797	24.635	24.2521	25.1156	24.7506	24.6715	24.1023	1	0	0	1	2	2	2	10.3	10.3	10.3	35196	0	93796	531120000	30
AT1G49670.1	NQR | ARP protein (REF) | chr1:18381591-18386021 REVERSE LENGTH=629;NQR | ARP protein (REF) | chr1:18381591-18386021 REVERSE LENGTH=652	26.2747	26.2376	26.1019	26.3894	26.4179	26.3605	26.5072	26.4787	26.3758	26.2696	26.1792	25.8219	26.2376	26.5117	26.5331	26.0195	0	0	0	0	11	11	11	21.1	21.1	21.1	67943	0	42202	1707000000	63
AT1G49750.1	| Leucine-rich repeat (LRR) family protein | chr1:18411177-18412779 REVERSE LENGTH=494	29.1151	29.3812	29.2026	29.1869	29.2331	29.0549	29.4726	29.2424	29.1624	28.9791	29.0117	28.888	28.8585	29.0195	29.2553	28.914	0	0	0	0	12	12	12	21.7	21.7	21.7	54407	0	44269	12858000000	163
AT1G49760.2	PAB8 | poly(A) binding protein 8 | chr1:18416740-18419753 FORWARD LENGTH=671;PAB8, PABP8 | poly(A) binding protein 8 | chr1:18416740-18419753 FORWARD LENGTH=671	26.8899	26.9132	26.8293	26.3383	26.4118	26.4992	26.5184	27.0901	26.8339	26.4962	26.8839	26.7878	26.8018	26.9465	26.6349	26.7961	0	0	0	0	11	11	10	19.2	19.2	18.2	72779	0	61345	2330400000	95
AT1G49970.1	CLPR1, NCLPP5, SVR2 | CLP protease proteolytic subunit 1 | chr1:18501936-18504462 REVERSE LENGTH=387	26.939	26.6854	26.3801	27.4847	27.0138	26.8701	27.402	26.3082	27.1447	27.3976	26.8141	27.3997	27.2822	27.5425	27.3082	27.4293	0	0	0	0	8	8	8	23	23	23	42627	0	28187	3038100000	80
AT1G50200.1	ALATS, ACD | Alanyl-tRNA synthetase | chr1:18591429-18598311 REVERSE LENGTH=1003;ALATS | Alanyl-tRNA synthetase | chr1:18591429-18598167 REVERSE LENGTH=963	28.6205	28.7247	28.7094	28.4724	28.3607	28.2934	28.6197	28.8312	28.1621	28.4876	28.7412	28.4922	28.3714	28.4849	28.573	28.387	0	0	0	0	24	24	24	26.4	26.4	26.4	110.49	0	82744	7965900000	291
AT1G50250.1	FTSH1 | FTSH protease 1 | chr1:18614398-18616930 REVERSE LENGTH=716	31.4457	31.4007	31.5532	31.2427	31.5809	31.5449	31.3397	31.381	31.4157	31.2513	31.4245	31.2442	31.2189	31.4602	31.2625	31.3613	0	0	0	0	26	26	8	47.1	47.1	17.3	76758	0	323.31	59134000000	649
AT1G50380.1	| Prolyl oligopeptidase family protein | chr1:18662480-18666185 FORWARD LENGTH=710	25.3288	25.5153	25.6734	25.25	25.0702	25.6249	25.5241	25.3732	25.0629	25.1862	25.3963	25.1904	25.0956	25.2714	25.3532	25.4491	0	0	0	0	10	10	10	18.2	18.2	18.2	80938	0	52551	875770000	64
AT1G50430.2	DWF5, PA, LE, ST7R, 7RED | Ergosterol biosynthesis ERG4/ERG24 family | chr1:18682175-18685555 REVERSE LENGTH=431;DWF5, PA, LE, ST7R, 7RED | Ergosterol biosynthesis ERG4/ERG24 family | chr1:18682175-18685555 REVERSE LENGTH=432	25.802	25.9187	25.4713	25.0747	25.6096	24.7342	25.0933	25.0368	24.9353	25.1333	25.3883	25.3145	24.9071	25.0562	25.7002	25.1156	1	0	0	0	2	2	2	6.5	6.5	6.5	49404	0	12857	866540000	31
AT1G50450.1	| Saccharopine dehydrogenase | chr1:18687902-18690348 REVERSE LENGTH=428	26.8214	26.2119	26.1749	26.3005	26.7577	26.2929	26.4441	26.5311	25.4521	26.3461	26.4257	25.9344	26.1579	25.858	26.2505	25.7022	0	0	0	0	8	8	8	21.3	21.3	21.3	46559	0	27.91	1711500000	87
AT1G50480.1	THFS | 10-formyltetrahydrofolate synthetase | chr1:18702064-18704687 FORWARD LENGTH=634	28.4946	28.6194	28.4659	28.536	28.4756	28.1474	28.585	28.6688	28.3452	28.4883	28.5075	28.4415	28.5105	28.3379	28.601	28.4738	0	0	0	0	22	22	22	43.2	43.2	43.2	67801	0	166.81	7775600000	256
AT1G51100.1	| unknown protein;FUNCTIONS IN: molecular_function unknown;INVOLVED IN: biological_process unknown;LOCATED IN: chloroplast, chloroplast stroma;EXPRESSED IN: 22 plant structures;EXPRESSED DURING: 13 growth stages;Has 26 Blast hits to 26 proteins in	25.9843	25.7938	26.1541	25.7715	26.2573	25.4446	25.9125	26.4543	25.1276	25.7226	25.8672	25.8616	25.0766	25.4061	25.7734	25.8759	0	0	0	0	8	8	8	38.4	38.4	38.4	24161	0	22541	1223000000	74
AT1G51110.1	| Plastid-lipid associated protein PAP / fibrillin family protein | chr1:18935380-18937484 FORWARD LENGTH=409	27.2296	27.1844	27.1235	26.6224	27.176	26.8138	26.8357	27.2768	26.8649	27.003	27.2411	26.746	26.851	26.8666	27.0418	26.7544	0	0	0	0	10	10	10	25.7	25.7	25.7	45765	0	74.47	2694800000	104
AT1G51160.2	| SNARE-like superfamily protein | chr1:18950057-18951560 FORWARD LENGTH=169;| SNARE-like superfamily protein | chr1:18950057-18951560 FORWARD LENGTH=169	25.0005	24.2915	24.8866	24.5265	24.6034	24.5864	24.1208	24.0763	24.9001	24.7026	24.2405	24.5029	24.7691	24.6956	24.8529	24.8627	0	0	0	0	4	4	4	25.4	25.4	25.4	18965	0	10301	529400000	33
AT1G51570.1	| Calcium-dependent lipid-binding (CaLB domain) plant phosphoribosyltransferase family protein | chr1:19122358-19124688 REVERSE LENGTH=776;| Calcium-dependent lipid-binding (CaLB domain) plant phosphoribosyltransferase family protein | chr3:21431198-21	26.1017	25.8809	26.2166	25.5651	25.8726	25.7097	26.1378	24.9445	25.8827	25.9028	25.8652	26.0524	25.9129	25.9827	25.9857	25.1961	0	0	0	0	10	10	9	14.2	14.2	12.5	89153	0	25371	1281800000	74
AT1G51680.1	4CL1, 4CL.1, AT4CL1 | 4-coumarate:CoA ligase 1 | chr1:19159007-19161464 REVERSE LENGTH=561;4CL1, 4CL.1, AT4CL1 | 4-coumarate:CoA ligase 1 | chr1:19159080-19161464 REVERSE LENGTH=539;4CL1, 4CL.1, AT4CL1 | 4-coumarate:CoA ligase 1 | chr1:19159647-19161464	24.443	24.3245	24.7526	24.4335	25.158	25.0403	24.7154	24.2674	24.784	24.8746	24.3851	24.6394	24.4857	24.2689	24.39	24.6852	0	1	0	0	6	6	6	13.4	13.4	13.4	61053	0	14533	488240000	45
AT1G51710.2	UBP6 | ubiquitin-specific protease 6 | chr1:19175805-19179399 REVERSE LENGTH=443;UBP6, ATUBP6 | ubiquitin-specific protease 6 | chr1:19175805-19179894 REVERSE LENGTH=482;UBP7 | ubiquitin-specific protease 7 | chr3:7478166-7482037 REVERSE LENGTH=532	24.2541	24.5801	24.4183	24.3321	24.2778	23.9812	24.0572	24.1962	23.8991	23.8384	25.1012	24.7713	23.9818	24.9774	24.2275	24.5906	0	0	0	0	7	7	7	18.1	18.1	18.1	49486	0	21284	443910000	31
AT1G51760.1	IAR3, JR3 | peptidase M20/M25/M40 family protein | chr1:19199562-19201424 FORWARD LENGTH=440	24.911	24.7435	24.6608	24.784	25.1021	24.1996	24.7473	24.5224	24.0454	24.7137	24.447	25.1061	24.7682	24.6307	24.6633	24.342	1	1	0	0	4	4	4	11.1	11.1	11.1	48263	0	12202	461170000	33
AT1G51805.1	| Leucine-rich repeat protein kinase family protein | chr1:19221187-19225590 REVERSE LENGTH=884;| Leucine-rich repeat protein kinase family protein | chr1:19221187-19225590 REVERSE LENGTH=860	26.5676	26.7686	26.6027	26.4832	26.5692	26.2827	26.4235	26.5032	26.9115	26.6014	26.7816	26.3112	25.9787	26.0009	26.0972	26.4521	0	0	0	0	15	15	13	21.7	21.7	19.9	98075	0	48666	1969800000	71
AT1G51980.1	| Insulinase (Peptidase family M16) protein | chr1:19323692-19326771 REVERSE LENGTH=503;| Insulinase (Peptidase family M16) protein | chr1:19323929-19326771 REVERSE LENGTH=451	29.5552	29.5079	29.6078	29.4304	29.0936	29.1108	29.351	29.4136	29.2395	29.3212	29.378	29.2941	29.3018	29.0087	29.4404	29.1	0	0	0	0	19	19	11	46.1	46.1	28.8	54401	0	155.87	15249000000	336
AT1G52000.1	| Mannose-binding lectin superfamily protein | chr1:19333352-19335700 REVERSE LENGTH=730	27.4832	26.938	27.7844	27.3804	27.2569	27.2497	27.0089	27.6095	26.4587	26.4854	26.1518	26.5278	27.3742	26.3848	26.8441	26.7221	0	0	0	0	14	14	14	32.5	32.5	32.5	73938	0	252.54	2819300000	152
AT1G52040.1	MBP1, ATMBP | myrosinase-binding protein 1 | chr1:19350595-19352578 REVERSE LENGTH=462	25.9852	25.561	26.0369	26.5906	26.4111	26.1612	25.9936	26.5588	25.5171	25.4908	24.7552	25.5139	26.2698	25.1193	26.0583	25.3021	0	0	0	0	8	8	8	25.5	25.5	25.5	50166	0	44146	1525300000	58
AT1G52220.1	| FUNCTIONS IN: molecular_function unknown;INVOLVED IN: biological_process unknown;LOCATED IN: chloroplast thylakoid membrane, chloroplast;EXPRESSED IN: 23 plant structures;EXPRESSED DURING: 13 growth stages;BEST Arabidopsis thaliana protein match i	26.3315	25.5325	27.5485	26.0018	26.4484	26.6988	25.605	26.8776	26.4899	26.4177	26.6663	26.1622	19.3503	18.5793	20.5623	19.2048	0	0	0	2	3	3	3	25.6	25.6	25.6	16945	0	70301	1713500000	30
AT3G16140.1	PSAH-1 | photosystem I subunit H-1 | chr3:5468670-5469415 REVERSE LENGTH=145;PSAH2, PSAH-2, PSI-H | photosystem I subunit H2 | chr1:19454902-19455508 FORWARD LENGTH=145	29.5436	29.3299	30.3592	29.8578	29.3114	29.951	29.6341	29.5383	29.8835	30.1082	29.6731	29.0456	29.357	29.4277	29.0683	29.8534	0	0	0	0	2	2	2	30.3	30.3	30.3	15216	0	78251	17228000000	76
AT1G52360.1	| Coatomer, beta subunit | chr1:19499282-19505397 FORWARD LENGTH=926;| Coatomer, beta subunit | chr1:19499420-19505397 FORWARD LENGTH=970	26.7222	27.0583	27.1254	27.4469	26.8486	27.0629	27.279	27.1462	26.9325	26.9711	26.9506	27.0978	27.2778	26.8888	27.0016	26.7866	0	0	0	0	15	15	3	17.8	17.8	3.8	104.47	0	56476	2794100000	141
AT1G52400.3	BGLU18 | beta glucosidase 18 | chr1:19515250-19517930 FORWARD LENGTH=528;BGL1, BGLU18, ATBG1 | beta glucosidase 18 | chr1:19515250-19517930 FORWARD LENGTH=528;BGL1, BGLU18, ATBG1 | beta glucosidase 18 | chr1:19515250-19517646 FORWARD LENGTH=461	30.0885	29.4914	30.4373	30.9565	30.3797	30.3158	30.0637	31.0115	29.1901	29.5656	29.2024	29.3314	30.562	29.2047	30.1619	29.6309	0	0	0	0	21	21	20	54.2	54.2	52.8	60459	0	293.69	27396000000	507
AT1G52410.1	TSA1 | TSK-associating protein 1 | chr1:19520762-19525361 FORWARD LENGTH=755;TSA1 | TSK-associating protein 1 | chr1:19520762-19525361 FORWARD LENGTH=759	27.0499	26.2597	26.2571	27.2504	26.7943	26.7577	26.7624	27.5021	25.3737	26.25	24.9442	25.7042	27.0054	25.1376	26.3363	26.0994	0	0	0	0	20	20	20	31.8	31.8	31.8	84017	0	175.72	2028400000	164
AT1G52510.1	| alpha/beta-Hydrolases superfamily protein | chr1:19563039-19565260 REVERSE LENGTH=380;| alpha/beta-Hydrolases superfamily protein | chr1:19563039-19564922 REVERSE LENGTH=288	28.6538	28.4871	28.7856	28.571	28.797	29.0801	28.6895	28.9354	28.5837	28.4827	28.8044	28.381	28.4848	28.8528	28.349	28.5355	0	0	0	0	10	10	10	42.4	42.4	42.4	41839	0	245.25	8690200000	179
AT1G52600.1	| Peptidase S24/S26A/S26B/S26C family protein | chr1:19590612-19592486 FORWARD LENGTH=180	24.4961	24.8584	24.645	24.9061	24.637	24.6759	24.7799	25.0965	24.7302	24.7413	24.6673	25.0936	24.6416	24.8831	25.4463	24.6329	0	0	0	0	3	3	3	16.1	16.1	16.1	20021	0	56416	602990000	14
AT1G52730.2	| Transducin/WD40 repeat-like superfamily protein | chr1:19642866-19644978 FORWARD LENGTH=343;| Transducin/WD40 repeat-like superfamily protein | chr1:19642866-19644978 FORWARD LENGTH=343;| Transducin/WD40 repeat-like superfamily protein | chr3:52910	24.9168	24.7005	24.2911	24.8564	24.5912	24.6775	25.0141	25.0358	24.5753	24.9269	25.0182	24.8985	24.7805	24.5296	24.8843	25.0237	0	0	0	0	7	7	7	24.8	24.8	24.8	37754	0	34735	585960000	46
AT1G52740.1	HTA9 | histone H2A protein 9 | chr1:19645409-19646221 FORWARD LENGTH=134;HTA4 | histone H2A 4 | chr4:7884516-7885664 FORWARD LENGTH=118;HTA4 | histone H2A 4 | chr4:7884582-7885664 FORWARD LENGTH=124;HTA11 | histone H2A 11 | chr3:20196532-20197466 FORWA	28.8851	28.7646	28.9086	29.072	28.5666	29.5193	29.0525	28.4951	29.2697	28.4346	29.3065	29.0084	29.3195	28.6536	28.1384	28.8849	1	0	0	0	3	3	2	19.4	19.4	12.7	14271	0	74915	10354000000	29
AT1G52780.1	| Protein of unknown function (DUF2921) | chr1:19658846-19662025 FORWARD LENGTH=1059	24.8784	25.3736	25.1876	25.0971	24.4553	24.8295	24.9589	25.4894	24.6103	25.3599	24.6127	25.5447	25.4139	25.5607	25.6077	24.6828	0	1	0	0	8	8	8	9.7	9.7	9.7	119.96	0	33273	742260000	65
AT1G53000.1	KDSB | Nucleotide-diphospho-sugar transferases superfamily protein | chr1:19745330-19747133 REVERSE LENGTH=290	25.3772	25.5475	25.2238	25.0858	25.4479	24.4561	25.3168	25.9765	25.0076	24.6563	25.5701	25.001	24.8046	25.5738	25.2246	24.5627	0	0	0	0	6	6	6	31.4	31.4	31.4	32245	0	25759	835150000	40
AT1G53210.1	| sodium/calcium exchanger family protein / calcium-binding EF hand family protein | chr1:19844790-19847533 FORWARD LENGTH=585	27.7728	27.6766	27.6944	27.8277	27.8159	27.8121	27.6747	28.012	28.0144	28.0501	27.4676	27.7525	27.8056	28.0365	27.7334	27.6889	0	0	0	0	8	8	8	18.1	18.1	18.1	63416	0	83755	4967900000	138
AT1G53240.1	mMDH1 | Lactate/malate dehydrogenase family protein | chr1:19854966-19856802 REVERSE LENGTH=341	30.8315	30.7851	30.9602	30.8148	30.7916	30.9786	30.8202	30.9218	30.791	30.9326	30.781	30.7311	30.8547	30.7876	30.8678	30.7596	0	0	0	0	12	10	3	38.7	35.2	9.7	35804	0	202.96	40522000000	215
AT1G53280.1	| Class I glutamine amidotransferase-like superfamily protein | chr1:19864942-19867341 REVERSE LENGTH=438	26.6403	26.7222	25.7334	26.8138	26.6136	26.1473	26.6791	26.8307	25.9891	26.6487	26.3184	26.5908	26.5496	26.6679	26.961	26.4335	0	0	0	0	8	8	8	22.8	22.8	22.8	46.99	0	27978	2037300000	68
AT1G53310.3	ATPPC1, PEPC1, ATPEPC1, PPC1 | phosphoenolpyruvate carboxylase 1 | chr1:19884261-19888070 REVERSE LENGTH=967;ATPPC1, PEPC1, ATPEPC1, PPC1 | phosphoenolpyruvate carboxylase 1 | chr1:19884261-19888070 REVERSE LENGTH=967;ATPPC1, PEPC1, ATPEPC1, PPC1 | phos	28.2455	28.6395	28.4475	28.5737	28.5426	28.4962	28.3786	28.4305	28.5729	28.5402	28.472	28.5342	28.7173	28.322	28.4928	28.3868	0	0	0	0	39	22	12	45.1	29.5	17.3	110.28	0	80295	7841800000	211
AT1G53430.1	| Leucine-rich repeat transmembrane protein kinase | chr1:19935298-19940959 FORWARD LENGTH=1030;| Leucine-rich repeat transmembrane protein kinase | chr1:19936073-19940959 FORWARD LENGTH=997	23.4782	23.841	23.7037	24.1231	23.839	23.5146	24.1518	23.781	23.8189	24.1642	23.9646	23.7923	23.614	23.8047	23.9437	24.1964	0	0	0	0	7	6	4	8.7	7.8	5.7	113.98	0	14428	312890000	37
AT1G53520.1	| Chalcone-flavanone isomerase family protein | chr1:19976485-19977915 REVERSE LENGTH=287	18.5467	20.5552	20.0503	19.6453	20.33	20.3993	19.9819	19.2241	25.0906	24.397	23.9616	24.3359	24.3971	24.2175	23.8733	24.5062	4	3	1	1	2	2	2	7.3	7.3	7.3	30729	0	22971	311200000	34
AT1G53580.1	GLX2-3, ETHE1, GLY3 | glyoxalase II 3 | chr1:19991542-19993250 REVERSE LENGTH=294;GLX2-3, ETHE1, GLY3 | glyoxalase II 3 | chr1:19991542-19993250 REVERSE LENGTH=294	26.3055	26.3135	26.2526	26.4482	25.9529	26.3191	26.2517	26.6327	26.1268	25.7709	26.3075	26.1697	26.3721	26.0136	26.2473	26.1195	0	0	0	0	6	6	6	27.6	27.6	27.6	32332	0	33015	1690000000	92
AT1G53750.1	RPT1A | regulatory particle triple-A 1A | chr1:20065921-20068324 REVERSE LENGTH=426	27.6172	28.0455	27.8925	27.7061	27.6701	27.5356	27.717	27.4724	27.5835	27.545	27.7951	27.807	27.6271	27.9702	27.7281	27.7666	0	0	0	0	21	21	21	53.5	53.5	53.5	47803	0	135.6	4533200000	203
AT1G53840.1	ATPME1, PME1 | pectin methylesterase 1 | chr1:20101533-20103458 FORWARD LENGTH=586	23.2301	23.0328	23.0719	23.0806	19.5155	20.2777	20.4535	19.7291	19.4187	19.7535	20.1881	20.0362	23.5545	23.2927	23.0632	23.2578	1	4	3	1	4	4	4	9.2	9.2	9.2	64148	0	12.38	106360000	25
AT1G53850.2	PAE1 | 20S proteasome alpha subunit E1 | chr1:20104131-20105792 REVERSE LENGTH=237;PAE1, ATPAE1 | 20S proteasome alpha subunit E1 | chr1:20104131-20105792 REVERSE LENGTH=237	29.3772	29.2603	28.8284	29.1581	28.8633	28.7825	28.7479	29.106	29.0999	28.9826	29.0823	29.2142	29.1807	28.8106	29.2678	29.1132	0	0	0	0	10	10	1	59.9	59.9	8	25947	0	180.78	11084000000	141
AT1G54010.1	| GDSL-like Lipase/Acylhydrolase superfamily protein | chr1:20158854-20160747 REVERSE LENGTH=386	23.7314	24.4534	24.036	24.2491	18.9845	19.9059	18.9271	18.435	24.1702	24.1767	24.1397	24.2632	19.9196	18.8145	20.6096	19.5045	0	4	1	2	4	4	4	13	13	13	43143	0	99376	242720000	19
AT1G54030.1	MVP1 | GDSL-like Lipase/Acylhydrolase superfamily protein | chr1:20167685-20169476 FORWARD LENGTH=417	24.495	24.7644	24.8678	24.9875	25.1344	24.8771	24.4048	24.8501	24.7397	24.94	24.8085	24.7895	24.5645	24.6368	24.5871	24.8528	0	0	0	0	4	4	4	12.2	12.2	12.2	46082	0	97872	582650000	23
AT1G54100.2	ALDH7B4 | aldehyde dehydrogenase 7B4 | chr1:20195435-20198853 REVERSE LENGTH=508;ALDH7B4 | aldehyde dehydrogenase 7B4 | chr1:20195435-20198853 REVERSE LENGTH=508	27.6143	27.9642	27.3502	27.5407	27.3199	27.2451	27.0008	27.941	27.1087	27.2582	27.2902	27.0367	27.4363	26.7188	27.4548	26.9996	0	0	0	0	11	11	11	24.4	24.4	24.4	54208	0	38908	3620500000	127
AT1G54220.2	| Dihydrolipoamide acetyltransferase, long form protein | chr1:20246460-20250208 REVERSE LENGTH=539;| Dihydrolipoamide acetyltransferase, long form protein | chr1:20246460-20250208 REVERSE LENGTH=539	25.917	25.909	25.8708	25.821	26.0318	25.1991	26.0022	25.9039	25.7201	25.8766	25.7027	25.786	25.6258	25.5196	25.7827	25.6924	0	0	0	0	11	9	9	22.8	19.7	19.7	58467	0	28499	1196600000	75
AT1G54270.1	EIF4A-2 | eif4a-2 | chr1:20260495-20262018 FORWARD LENGTH=412	25.6584	25.9381	25.8781	25.6426	26.1683	25.9635	25.8195	26.0345	26.1773	26.7041	26.4244	26.0208	26.7584	26.4287	26.3126	26.1363	0	0	0	0	20	4	0	45.4	10.9	0	46762	0	11971	1523200000	51
AT1G54350.1	| ABC transporter family protein | chr1:20286917-20290245 FORWARD LENGTH=706	24.913	24.9424	24.7282	25.308	24.9465	24.5949	24.8148	25.2438	24.8123	25.0771	24.84	24.8229	19.5283	20.0606	19.7659	20.2983	0	0	0	2	6	6	6	8.8	8.8	8.8	80053	0	13092	588600000	21
AT1G54410.1	| dehydrin family protein | chr1:20310305-20310601 REVERSE LENGTH=98	28.4979	28.3885	27.9394	27.229	27.9809	28.3928	28.0929	28.8483	28.5464	28.4415	27.5023	28.5727	28.6223	28.1965	28.83	28.8705	0	0	0	0	1	1	1	12.2	12.2	12.2	10796	0	91922	7038900000	40
AT1G54500.1	| Rubredoxin-like superfamily protein | chr1:20357084-20357671 REVERSE LENGTH=195	26.3777	26.4414	26.8527	26.4811	26.8783	27.2722	26.6588	26.6241	26.5061	26.5999	26.4317	25.9778	26.2383	26.7836	25.922	26.8208	0	0	0	0	7	7	7	50.8	50.8	50.8	21874	0	104.23	2046800000	100
AT1G54520.1	| unknown protein;FUNCTIONS IN: molecular_function unknown;INVOLVED IN: biological_process unknown;LOCATED IN: chloroplast;EXPRESSED IN: 24 plant structures;EXPRESSED DURING: 15 growth stages;CONTAINS InterPro DOMAIN/s: Protein of unknown function	24.4814	24.6993	24.1227	24.5225	24.8707	24.9831	25.4173	24.9664	24.8557	24.9438	25.0184	24.6754	25.2574	24.5933	25.1127	25.2677	1	0	1	0	7	7	7	24.3	24.3	24.3	42843	0	18961	603370000	42
AT1G54570.1	| Esterase/lipase/thioesterase family protein | chr1:20380649-20384953 REVERSE LENGTH=704	24.5195	24.4953	24.8496	24.2156	24.4033	24.4241	24.2131	24.3539	24.2291	24.1819	24.2149	24.0331	24.2434	23.7074	23.606	23.7634	1	0	0	0	4	4	4	6.8	6.8	6.8	78203	0	12228	389510000	25
AT1G54780.1	TLP18.3 | thylakoid lumen 18.3 kDa protein | chr1:20439533-20440953 FORWARD LENGTH=285	30.7992	30.86	31.0921	30.8112	30.9902	30.9497	30.7601	30.8816	30.9234	30.677	30.7146	30.6226	30.7864	30.8988	30.7368	30.4425	0	0	0	0	8	8	8	29.1	29.1	29.1	31138	0	104.44	38488000000	215
AT1G55090.1	| carbon-nitrogen hydrolase family protein | chr1:20554857-20558188 FORWARD LENGTH=725	18.7098	19.8727	19.2085	18.5442	24.0606	24.0206	23.9321	24.1054	20.2936	18.3787	19.4638	19.9624	19.3259	19.1807	19.9624	18.3306	2	1	4	4	4	4	4	9.5	9.5	9.5	80.9	0	16285	213290000	16
AT1G55160.2	| unknown protein;FUNCTIONS IN: molecular_function unknown;INVOLVED IN: biological_process unknown;LOCATED IN: mitochondrion, plastid;EXPRESSED IN: 22 plant structures;EXPRESSED DURING: 13 growth stages;BEST Arabidopsis thaliana protein match is: u	26.2597	26.3818	26.6966	26.5419	25.8063	26.7161	26.6108	26.3952	27.6738	26.5562	26.2242	26.2305	26.3483	25.981	26.1862	25.8963	0	1	0	0	3	3	3	27.7	27.7	27.7	15423	0	93109	1702900000	37
AT1G55210.2	| Disease resistance-responsive (dirigent-like protein) family protein | chr1:20598057-20598620 REVERSE LENGTH=187;| Disease resistance-responsive (dirigent-like protein) family protein | chr1:20598057-20598620 REVERSE LENGTH=187	26.956	26.834	27.0315	25.4359	26.9358	26.6753	27.4338	26.9797	24.9358	25.301	27.0368	27.6118	19.1338	19.9459	19.3445	18.3295	0	1	0	3	3	3	3	18.7	18.7	18.7	20618	0	14224	2737000000	33
AT1G55260.2	| Bifunctional inhibitor/lipid-transfer protein/seed storage 2S albumin superfamily protein | chr1:20614663-20616158 FORWARD LENGTH=224;| Bifunctional inhibitor/lipid-transfer protein/seed storage 2S albumin superfamily protein | chr1:20614663-20616158	26.2952	26.2427	26.1626	26.4511	26.3922	26.1758	26.4835	25.9742	26.7283	26.4777	26.2138	26.3183	26.3454	26.412	25.9975	26.5726	0	0	0	0	3	3	3	12.5	12.5	12.5	25034	0	10597	1660900000	30
AT1G55450.1	| S-adenosyl-L-methionine-dependent methyltransferases superfamily protein | chr1:20705274-20706825 REVERSE LENGTH=311;| S-adenosyl-L-methionine-dependent methyltransferases superfamily protein | chr1:20705274-20706825 REVERSE LENGTH=320	27.0242	27.3023	27.3491	27.0618	27.0503	26.9317	27.2719	26.9865	27.1659	27.2926	27.0851	27.2757	27.3393	27.4011	27.2539	26.8163	0	0	0	0	10	10	10	33.8	33.8	33.8	34475	0	37794	3149100000	115
AT1G55480.1	ZKT | protein containing PDZ domain, a K-box domain, and a TPR region | chr1:20713822-20715351 FORWARD LENGTH=335	29.3425	29.2626	29.3817	29.1139	29.7015	29.3483	29.3556	29.6942	29.1751	29.2859	29.4387	29.0034	29.2346	29.556	29.3284	29.3937	0	0	0	0	19	19	19	62.1	62.1	62.1	37.41	0	323.31	14432000000	325
AT1G55490.2	CPN60B, LEN1 | chaperonin 60 beta | chr1:20715717-20718673 REVERSE LENGTH=600;CPN60B, LEN1 | chaperonin 60 beta | chr1:20715717-20718673 REVERSE LENGTH=600	31.1061	30.9774	30.6862	31.0307	31.0744	31.2219	30.8269	30.6454	31.1461	30.766	31.479	31.0858	31.2108	31.0035	30.8259	31.7045	0	0	0	0	31	31	6	60.5	60.5	11.2	63808	0	276.27	45859000000	621
AT1G55670.1	PSAG | photosystem I subunit G | chr1:20802874-20803356 REVERSE LENGTH=160	19.0869	19.234	20.4809	18.8009	19.234	18.6224	19.4243	20.6398	23.5747	24.016	23.1436	23.4487	18.8009	20.6398	19.6516	19.1501	3	3	1	3	4	4	4	21.2	21.2	21.2	17085	0	68795	679790000	13
AT1G55860.2	UPL1 | ubiquitin-protein ligase 1 | chr1:20879900-20892910 REVERSE LENGTH=3681;UPL1 | ubiquitin-protein ligase 1 | chr1:20879900-20895393 REVERSE LENGTH=3930	21.3643	21.2795	21.3771	21.3435	18.9786	20.0701	19.1616	20.2531	19.6838	19.1766	20.2559	19.7487	20.1529	19.8312	19.5095	19.7743	1	3	2	4	17	4	4	5.4	1.2	1.2	404.99	0	10419	53416000	33
AT1G56050.1	| GTP-binding protein-related | chr1:20963793-20966181 FORWARD LENGTH=421	26.4796	26.7759	26.9257	26.7137	26.9292	26.5082	26.7803	26.8442	26.2375	26.6897	26.8093	26.7857	26.3132	26.5473	26.266	26.7844	0	0	0	0	9	9	9	23	23	23	45628	0	28343	2226700000	54
AT1G56070.1	LOS1 | Ribosomal protein S5/Elongation factor G/III/V family protein | chr1:20968245-20971077 REVERSE LENGTH=843	32.1067	32.2106	32.1218	32.1174	32.027	32.2582	32.1507	32.2594	32.3328	31.9414	32.2911	32.1584	32.282	32.1483	32.1866	32.3991	0	0	0	0	46	46	31	59.9	59.9	41.9	93.89	0	323.31	103910000000	1044
AT1G56110.1	NOP56 | homolog of nucleolar protein NOP56 | chr1:20984544-20986893 REVERSE LENGTH=522	26.8504	26.7352	26.7411	26.2311	26.2978	26.2184	26.2189	26.5379	26.1458	26.3688	26.9889	26.4188	26.264	26.7087	26.621	26.4706	0	0	0	0	10	10	10	21.6	21.6	21.6	58673	0	36314	2206100000	77
AT1G56190.2	| Phosphoglycerate kinase family protein | chr1:21028622-21030454 FORWARD LENGTH=405;| Phosphoglycerate kinase family protein | chr1:21028403-21030454 FORWARD LENGTH=478	29.8048	29.5182	29.6239	29.3942	29.8274	29.9824	29.5207	29.8367	29.6743	29.656	29.1631	29.2272	29.5169	29.824	29.3893	29.4358	0	0	0	0	23	9	8	62.7	30.1	26.4	42615	0	71643	17292000000	145
AT1G56200.2	emb1303 | embryo defective 1303 | chr1:21030852-21031886 FORWARD LENGTH=151;emb1303 | embryo defective 1303 | chr1:21030852-21031886 FORWARD LENGTH=154	23.3821	23.5507	22.8811	23.5761	23.0121	23.5513	23.6306	23.2743	23.2103	23.985	23.8091	23.1947	22.8641	22.5429	23.1936	24.1396	0	1	0	0	1	1	1	8.6	8.6	8.6	15702	0.00055772	39895	207290000	25
AT1G56340.1	CRT1, CRT1a, AtCRT1a | calreticulin 1a | chr1:21090059-21092630 REVERSE LENGTH=425;CRT1, CRT1a, AtCRT1a | calreticulin 1a | chr1:21090022-21092630 REVERSE LENGTH=424	25.3668	26.6079	27.0158	27.745	25.904	27.4663	27.1813	25.9776	25.8335	26.3581	27.1766	25.8455	26.9704	25.4035	25.7976	26.0366	1	0	0	0	11	11	7	34.4	34.4	21.9	48527	0	44449	1919100000	80
AT1G56450.1	PBG1 | 20S proteasome beta subunit G1 | chr1:21141970-21144186 FORWARD LENGTH=246	26.6501	26.9599	26.6914	26.6087	26.8873	26.003	26.5963	26.5705	26.5271	26.7562	26.751	26.7313	26.6803	26.4413	26.2239	26.1704	0	0	0	0	7	7	7	44.7	44.7	44.7	27651	0	59259	2078800000	35
AT1G56500.1	| haloacid dehalogenase-like hydrolase family protein | chr1:21159775-21167092 FORWARD LENGTH=1055	28.4761	28.2918	28.6303	28.2249	28.6192	28.5021	28.5071	28.4994	28.3889	28.4982	28.5003	28.2508	28.2814	28.2263	28.3951	28.3335	0	0	0	0	27	27	27	33.9	33.9	33.9	114.4	0	100.01	7252700000	276
AT1G56560.1	| Plant neutral invertase family protein | chr1:21192593-21194948 FORWARD LENGTH=616;INVH, At-A/N-InvH | invertase H | chr3:1733119-1735757 REVERSE LENGTH=659	23.2327	23.5244	23.508	23.4918	20.5388	18.6737	20.2951	18.9166	23.7227	23.3287	23.2453	23.5186	20.0119	18.9166	20.3346	18.2392	0	2	0	2	4	4	3	7.5	7.5	6.2	70436	0	98692	186180000	16
AT1G56580.1	SVB | Protein of unknown function, DUF538 | chr1:21198402-21198902 REVERSE LENGTH=166	25.4334	25.1293	25.9013	25.324	25.3087	25.5723	25.3174	25.4378	18.5645	20.1193	19.7472	19.3751	25.1996	25.0115	25.0657	26.0206	0	1	2	0	4	3	3	26.5	21.1	21.1	18406	0	59351	842780000	22
AT1G57720.2	| Translation elongation factor EF1B, gamma chain | chr1:21377873-21380114 FORWARD LENGTH=413;| Translation elongation factor EF1B, gamma chain | chr1:21377873-21380114 FORWARD LENGTH=413	30.3594	30.5026	30.3623	30.497	30.4103	30.3747	30.3888	30.4776	30.4671	30.3463	30.3404	30.6044	30.2384	30.4849	30.3972	30.5702	0	0	0	0	19	19	10	54.2	54.2	30.3	46.4	0	216.61	31614000000	341
AT1G57770.1	| FAD/NAD(P)-binding oxidoreductase family protein | chr1:21395254-21398135 FORWARD LENGTH=574	25.7074	25.5165	25.7382	25.7499	25.4276	25.5866	25.4714	25.7629	25.29	25.6723	25.2317	25.4569	24.9864	25.1718	25.1152	25.3907	0	0	0	1	7	7	7	14.5	14.5	14.5	61723	0	26659	929980000	33
AT1G58270.1	ZW9 | TRAF-like family protein | chr1:21612394-21614089 REVERSE LENGTH=396	28.248	27.7896	28.1855	28.003	28.0381	28.0455	28.0478	27.8622	27.5472	27.5445	27.8575	27.8471	27.8368	27.6176	27.7679	27.5753	0	0	0	0	8	8	8	19.4	19.4	19.4	45035	0	54.39	5017800000	107
AT1G58290.1	HEMA1 | Glutamyl-tRNA reductase family protein | chr1:21624028-21626051 REVERSE LENGTH=543	19.6169	18.8146	19.4988	19.5235	24.7964	23.8409	23.4223	23.4046	20.1293	19.803	19.8172	20.318	24.055	24.2833	24.6101	24.9573	4	1	2	1	6	6	4	13.6	13.6	9.9	59515	0	15871	328270000	16
AT1G59359.1	| Ribosomal protein S5 family protein | chr1:21842537-21843733 REVERSE LENGTH=284;| Ribosomal protein S5 family protein | chr1:21806279-21807475 REVERSE LENGTH=284;| Ribosomal protein S5 family protein | chr1:21770021-21771217 REVERSE LENGTH=284;XW6	27.7482	27.8746	28.0486	28.1356	28.0161	28.0929	28.0163	28.0139	27.9934	27.2127	28.1036	27.7486	28.0467	28.0068	27.554	27.9532	0	0	0	0	12	4	4	38.7	15.5	15.5	30771	0	83232	5562000000	88
AT1G59610.1	ADL3, CF1, DRP2B, DL3 | dynamin-like 3 | chr1:21893413-21900780 FORWARD LENGTH=920	27.8442	27.7608	27.9622	27.9933	27.6624	27.6652	27.9021	27.6771	27.944	28.125	28.0454	27.959	28.0141	27.6564	28.0227	27.8202	0	0	0	0	27	27	12	35.1	35.1	17.2	100.23	0	143.47	4963600000	253
AT1G59700.1	ATGSTU16, GSTU16 | glutathione S-transferase TAU 16 | chr1:21936459-21937763 FORWARD LENGTH=234	24.1359	24.9175	24.5108	24.2716	25.1114	24.1901	24.6629	24.588	24.1946	24.2172	24.4843	24.3521	24.5975	24.2966	24.38	24.0563	0	0	0	1	3	3	3	15	15	15	26506	0	10997	451040000	18
AT1G59870.1	PEN3, PDR8, ATPDR8, ABCG36, ATABCG36 | ABC-2 and Plant PDR ABC-type transporter family protein | chr1:22034661-22039844 FORWARD LENGTH=1469	30.21	30.4796	30.3305	30.0482	30.0748	29.7941	30.2599	30.1908	29.9397	30.2118	30.3082	30.3113	30.1174	30.1696	30.1833	29.8124	0	0	0	0	41	41	32	30.9	30.9	24.3	165.08	0	174.39	25459000000	451
AT1G59900.1	AT-E1 ALPHA, E1 ALPHA | pyruvate dehydrogenase complex E1 alpha subunit | chr1:22051368-22053660 FORWARD LENGTH=389	28.8968	28.9626	28.9472	28.5928	28.8414	28.6275	28.8542	29.099	28.7191	28.6654	28.8086	28.8242	28.7363	28.8873	29.0901	28.5454	0	0	0	0	19	19	12	49.1	49.1	36	43059	0	79402	10038000000	207
AT1G60070.1	| Adaptor protein complex AP-1, gamma subunit | chr1:22142944-22149296 REVERSE LENGTH=862;| Adaptor protein complex AP-1, gamma subunit | chr1:22142944-22149296 REVERSE LENGTH=898	23.7252	24.0403	23.3303	23.6541	22.6926	23.4114	23.357	23.0098	23.6309	23.593	22.629	23.782	23.6658	23.7338	23.7026	23.703	1	1	0	1	4	4	4	4.9	4.9	4.9	94669	0	10746	197020000	35
AT1G60420.1	| DC1 domain-containing protein | chr1:22261978-22264243 FORWARD LENGTH=578	26.5966	26.6845	26.2295	26.3836	26.6084	25.8551	26.115	25.9878	25.7886	26.2753	25.9579	26.2294	26.3554	25.9993	26.4361	25.674	0	0	0	0	7	7	7	14.2	14.2	14.2	65169	0	19859	1751200000	59
AT1G60550.1	ECHID, DHNS | enoyl-CoA hydratase/isomerase D | chr1:22305988-22308092 REVERSE LENGTH=337	24.783	24.2402	24.1131	24.4816	24.4047	24.5304	24.6966	24.1235	24.4309	24.4738	24.8777	24.2605	23.7766	23.8172	24.6737	24.7794	0	0	0	0	4	4	4	13.9	13.9	13.9	37056	0	9794	453640000	45
AT1G60710.1	ATB2 | NAD(P)-linked oxidoreductase superfamily protein | chr1:22355073-22356627 REVERSE LENGTH=345	26.7806	26.7489	26.2778	27.0834	26.5838	26.6009	26.8729	26.5434	26.7556	27.0632	26.9961	26.603	26.8943	26.7854	26.7278	26.7826	0	0	0	0	12	12	12	38	38	38	37924	0	29509	2310700000	102
AT1G60780.1	HAP13 | Clathrin adaptor complexes medium subunit family protein | chr1:22369289-22371885 REVERSE LENGTH=428	24.9463	25.1729	24.9744	25.074	24.8457	24.7796	25.0752	24.9187	25.244	25.0528	25.0291	25.1265	24.9414	24.6927	24.8245	24.8267	0	1	1	1	6	6	6	17.8	17.8	17.8	49032	0	59253	578020000	35
AT1G61010.3	CPSF73-I | cleavage and polyadenylation specificity factor 73-I | chr1:22474954-22477660 REVERSE LENGTH=693;CPSF73-I | cleavage and polyadenylation specificity factor 73-I | chr1:22474954-22477660 REVERSE LENGTH=693;CPSF73-I | cleavage and polyadenylati	24.1339	23.795	24.0119	23.4024	23.6598	24.2743	23.7269	23.9857	24.1916	23.9955	24.0096	23.8633	23.7135	23.7545	23.7667	23.7982	1	0	1	0	3	3	3	6.2	6.2	6.2	77364	0	12354	299210000	33
AT1G61250.2	SC3 | secretory carrier 3 | chr1:22586035-22588519 FORWARD LENGTH=274;SC3 | secretory carrier 3 | chr1:22586035-22588664 FORWARD LENGTH=289	25.5817	25.9267	25.807	25.509	26.0779	25.282	25.6006	25.5565	25.566	25.7047	25.7296	25.8369	25.6258	25.6345	26.0785	25.1585	0	1	0	0	3	3	3	15.3	15.3	15.3	30942	0	11685	1114300000	21
AT1G61520.2	LHCA3 | photosystem I light harvesting complex gene 3 | chr1:22700493-22701149 FORWARD LENGTH=218;LHCA3 | photosystem I light harvesting complex gene 3 | chr1:22700152-22701149 FORWARD LENGTH=273;LHCA3 | photosystem I light harvesting complex gene 3 | c	32.6564	33.134	33.5311	32.9285	32.9732	33.7569	32.6469	33.1924	32.6304	32.5613	32.8869	32.7092	32.3092	33.2716	32.3179	32.8641	0	0	0	0	7	7	7	34.4	34.4	34.4	23746	0	142.42	193560000000	318
AT1G61790.1	| Oligosaccharyltransferase complex/magnesium transporter family protein | chr1:22814390-22815430 FORWARD LENGTH=346	26.5104	26.2525	26.4249	26.4656	25.9683	26.2623	26.2895	26.5345	26.2133	25.8196	26.5664	26.4711	26.6725	26.3128	26.4753	26.4554	0	0	0	0	6	6	6	20.5	20.5	20.5	38806	0	24336	1810000000	43
AT1G62020.1	| Coatomer, alpha subunit | chr1:22919814-22923728 FORWARD LENGTH=1216	28.2845	28.1671	27.9773	28.4029	28.105	28.2143	28.4616	28.3279	28.5903	28.5736	28.2631	28.5056	28.4208	28.2662	28.6192	28.351	0	0	0	0	31	31	14	30.1	30.1	14.9	136.56	0	116.75	6873600000	302
AT1G62180.1	APR2, APSR, PRH43, PRH, ATAPR2 | 5adenylylphosphosulfate reductase 2 | chr1:22975794-22977465 REVERSE LENGTH=454;APR2 | 5adenylylphosphosulfate reductase 2 | chr1:22975794-22977465 REVERSE LENGTH=447;APR3, PRH-26, PRH26, ATAPR3 | APS reductase 3 | chr	19.5909	19.0921	19.08	19.1677	25.0054	23.975	24.7915	24.259	24.8489	24.1641	23.8545	24.3592	23.919	23.591	24.6259	24.7904	2	0	1	0	7	7	7	13.7	13.7	13.7	50655	0	13248	378140000	40
AT1G62330.1	| O-fucosyltransferase family protein | chr1:23046965-23050053 FORWARD LENGTH=652	23.8126	23.9105	23.5995	23.7923	23.5297	23.735	23.8986	23.7369	20.5394	20.1427	20.3325	18.9358	19.0286	18.7623	20.323	19.4702	1	1	2	3	4	4	4	8.7	8.7	8.7	73295	0	13507	221640000	10
AT1G62380.1	ACO2, ATACO2 | ACC oxidase 2 | chr1:23082340-23084068 FORWARD LENGTH=320	25.7073	25.7939	26.0014	25.0357	25.6917	25.3796	25.7215	25.9934	25.9468	25.3622	25.9753	25.4948	25.4961	26.3718	25.7486	25.8521	0	0	0	0	5	4	4	22.5	20	20	36183	0	45866	1214400000	51
AT1G62390.1	Phox2 | Octicosapeptide/Phox/Bem1p (PB1) domain-containing protein / tetratricopeptide repeat (TPR)-containing protein | chr1:23084632-23086887 REVERSE LENGTH=751	25.5227	25.1607	24.6658	24.9513	24.5025	24.7225	25.1104	25.4201	24.9596	25.1762	25.492	25.0152	24.8609	25.0172	24.9729	25.5395	0	0	0	0	6	6	6	9.7	9.7	9.7	82707	0	19572	738420000	84
AT1G62560.1	FMO GS-OX3 | flavin-monooxygenase glucosinolate S-oxygenase 3 | chr1:23159912-23162551 FORWARD LENGTH=462	24.3588	23.9749	23.8902	24.0539	24.0119	24.0428	24.7076	23.5598	24.0483	24.3258	23.87	24.2529	24.0946	23.7789	24.4421	23.6561	1	1	0	0	9	9	8	18.8	18.8	16.7	52688	0	17141	359110000	43
AT1G62640.2	KAS III | 3-ketoacyl-acyl carrier protein synthase III | chr1:23192502-23194737 FORWARD LENGTH=404;KAS III | 3-ketoacyl-acyl carrier protein synthase III | chr1:23192502-23194737 FORWARD LENGTH=404	26.0624	26.6859	26.3221	26.3009	26.1477	26.3913	26.4633	26.3669	26.3771	26.456	26.4054	26.2554	26.1979	26.7455	26.0591	26.2326	0	0	0	0	6	6	6	19.1	19.1	19.1	42846	0	21.95	1689400000	46
AT1G62740.1	Hop2 | stress-inducible protein, putative | chr1:23231026-23233380 FORWARD LENGTH=571	25.089	25.0422	24.647	24.7905	24.882	24.9455	25.053	25.2162	24.921	25.0536	25.2965	25.3937	25.0394	24.7076	24.8782	24.6925	0	0	0	0	8	8	6	18.4	18.4	15.1	64519	0	36.72	671440000	37
AT1G62750.1	ATSCO1, ATSCO1/CPEF-G, SCO1 | Translation elongation factor EFG/EF2 protein | chr1:23233622-23236321 REVERSE LENGTH=783	30.5896	30.3704	30.2505	30.1509	30.7642	30.5724	30.2869	30.3699	30.4359	30.3137	30.2492	30.6552	30.3413	30.4829	30.4778	30.8034	0	0	0	0	28	28	28	43.9	43.9	43.9	86057	0	278.05	30476000000	523
AT1G62780.1	| unknown protein;FUNCTIONS IN: molecular_function unknown;INVOLVED IN: biological_process unknown;LOCATED IN: chloroplast, chloroplast stroma;EXPRESSED IN: 22 plant structures;EXPRESSED DURING: 14 growth stages;Has 94 Blast hits to 94 proteins in	26.2854	26.5726	25.9767	25.8399	26.5743	26.3081	25.6601	26.4543	26.1146	26.051	26.5562	26.2537	26.2005	26.2877	25.9677	26.9329	0	0	0	0	7	7	7	30.4	30.4	30.4	27219	0	31329	1674400000	79
AT1G63000.1	NRS/ER, UER1 | nucleotide-rhamnose synthase/epimerase-reductase | chr1:23342510-23343859 FORWARD LENGTH=301	27.2103	27.3355	27.2633	27.0981	26.8884	26.9272	27.0815	27.2264	27.2454	27.06	27.1122	27.1467	27.3103	27.0233	27.1872	27.3074	0	0	0	0	12	9	9	47.2	36.5	36.5	33597	0	64681	3069300000	95
AT1G63500.1	| Protein kinase protein with tetratricopeptide repeat domain | chr1:23556015-23558403 FORWARD LENGTH=487	25.1239	25.4674	25.1739	24.9094	25.0757	25.2091	25.2166	25.2716	25.1531	25.2748	25.2787	25.4224	25.2544	25.2423	25.1908	25.4709	1	1	0	0	6	6	4	14.4	14.4	9.2	54798	0	17.22	771710000	24
AT1G63660.1	| GMP synthase (glutamine-hydrolyzing), putative / glutamine amidotransferase, putative | chr1:23604127-23607080 REVERSE LENGTH=534;| GMP synthase (glutamine-hydrolyzing), putative / glutamine amidotransferase, putative | chr1:23604874-23607080 REVERSE	24.8129	25.1677	25.3722	25.1244	25.2651	25.3359	25.3887	24.8632	25.4629	25.0775	25.2514	25.4516	25.4701	25.4109	24.7459	25.299	0	0	0	0	8	8	8	17.6	17.6	17.6	59314	0	32788	803890000	36
AT1G63770.4	| Peptidase M1 family protein | chr1:23657791-23663476 REVERSE LENGTH=895;| Peptidase M1 family protein | chr1:23657791-23664243 REVERSE LENGTH=987;| Peptidase M1 family protein | chr1:23657791-23664243 REVERSE LENGTH=1013;| Peptidase M1 family pro	29.4224	29.4436	29.6173	29.6125	29.5832	29.4854	29.5257	29.7192	29.3717	29.5824	29.6546	29.4789	29.526	29.5378	29.4949	29.4166	0	0	0	0	39	39	39	48.7	48.7	48.7	100.57	0	323.31	16378000000	463
AT1G63940.4	MDAR6 | monodehydroascorbate reductase 6 | chr1:23730206-23733534 FORWARD LENGTH=482;MDAR6 | monodehydroascorbate reductase 6 | chr1:23730206-23733534 FORWARD LENGTH=486;MDAR6 | monodehydroascorbate reductase 6 | chr1:23730095-23733534 FORWARD LENGTH=49	29.7548	29.693	29.8795	29.7725	29.9228	30.0049	29.7993	29.8546	30.0133	29.8857	29.9723	29.5567	29.7552	29.7598	29.8291	29.8091	0	0	0	0	20	20	20	52.7	52.7	52.7	52115	0	206.6	19537000000	357
AT1G63970.2	ISPF, MECPS | isoprenoid F | chr1:23738923-23740336 REVERSE LENGTH=223;ISPF, MECPS | isoprenoid F | chr1:23738923-23740336 REVERSE LENGTH=231	26.1897	25.7076	26.1339	25.4451	25.4237	26.7199	25.7912	25.9287	27.1058	26.1349	26.3519	25.8495	25.6126	26.3074	25.1277	26.6518	0	0	0	0	3	3	3	17.5	17.5	17.5	23974	0	10.48	1426200000	25
AT1G64090.1	RTNLB3 | Reticulan like protein B3 | chr1:23789395-23790669 FORWARD LENGTH=255;RTNLB3 | Reticulan like protein B3 | chr1:23789395-23790669 FORWARD LENGTH=271	25.6152	26.2206	25.0368	25.3541	25.3847	25.5649	24.7836	25.1224	25.8132	24.9957	25.4948	25.5381	25.3707	25.7546	25.7391	24.6394	0	0	0	0	6	6	5	18.8	18.8	15.7	28696	0	12712	923140000	42
AT1G64190.1	| 6-phosphogluconate dehydrogenase family protein | chr1:23825549-23827012 REVERSE LENGTH=487	26.3869	26.5557	26.6521	26.0388	26.6406	26.1613	26.2387	26.0799	26.6764	26.0022	25.7794	26.2124	26.1253	26.3623	26.0943	25.7857	0	0	0	0	15	7	7	34.7	15.2	15.2	53377	0	47597	1672000000	64
AT1G64510.1	| Translation elongation factor EF1B/ribosomal protein S6 family protein | chr1:23954993-23956205 REVERSE LENGTH=207	25.9527	26.3102	26.7082	25.4689	26.0557	26.1355	25.7782	26.394	26.0182	25.3595	25.9498	25.9976	25.5606	26.6165	25.5833	25.8711	0	0	0	0	1	1	1	8.2	8.2	8.2	22761	0	34625	1408500000	39
AT1G64520.1	RPN12a | regulatory particle non-ATPase 12A | chr1:23956459-23958120 FORWARD LENGTH=267	26.8283	26.9397	26.9278	27.0226	26.5322	27.2297	27.2143	27.0686	27.3866	27.3162	27.1728	27.009	27.0106	27.2178	26.9061	27.0537	0	0	0	0	10	10	10	41.9	41.9	41.9	30706	0	47057	2808000000	115
AT1G64650.1	| Major facilitator superfamily protein | chr1:24023805-24026336 REVERSE LENGTH=462;| Major facilitator superfamily protein | chr1:24023805-24026048 REVERSE LENGTH=421;| Major facilitator superfamily protein | chr3:18285084-18287991 REVERSE LENGTH=46	23.7017	23.3719	23.153	23.9051	23.2954	23.1596	23.7688	22.7674	23.9166	23.8356	23.8951	23.9812	23.7656	23.4274	23.9302	23.7083	0	0	1	0	4	2	2	8.2	3.9	3.9	50658	0.00055417	38841	245170000	27
AT1G64710.1	| GroES-like zinc-binding dehydrogenase family protein | chr1:24044638-24046313 FORWARD LENGTH=396;| GroES-like zinc-binding dehydrogenase family protein | chr1:24044836-24046313 FORWARD LENGTH=357	25.9492	26.4221	26.2369	25.8028	25.8662	25.598	25.6689	26.2257	25.7966	25.5427	25.6275	26.2288	25.9931	25.9956	26.3234	26.0532	0	0	0	1	4	4	4	11.9	11.9	11.9	43257	0	16256	1311900000	53
AT1G64770.1	NDF2, NDH45 | NDH-dependent cyclic electron flow 1 | chr1:24057549-24059415 FORWARD LENGTH=348;NDF2, NDH45 | NDH-dependent cyclic electron flow 1 | chr1:24057549-24058565 FORWARD LENGTH=313;NDF2 | NDH-dependent cyclic electron flow 1 | chr1:24057549-240	27.6973	27.4456	27.6054	26.9659	27.9958	27.4792	27.6424	27.5232	27.3331	27.1646	27.6418	27.8565	26.5353	27.0477	27.7753	27.3954	0	0	0	0	11	11	11	47.1	47.1	47.1	38005	0	52446	4115600000	120
AT1G64790.1	ILA | ILITYHIA | chr1:24065232-24081908 REVERSE LENGTH=2610;ILA | ILITYHIA | chr1:24065232-24083403 REVERSE LENGTH=2696	25.1558	25.1157	24.7449	25.1575	25.5364	25.5493	25.2798	25.1963	25.7235	25.5585	25.1527	25.5078	25.7163	25.3379	25.4195	25.4527	0	0	0	0	14	14	14	6.3	6.3	6.3	284.78	0	38858	866170000	70
AT1G64900.1	CYP89A2, CYP89 | cytochrome P450, family 89, subfamily A, polypeptide 2 | chr1:24113283-24114803 FORWARD LENGTH=506	23.7802	23.6625	23.8999	23.7258	24.2697	23.8316	23.5674	24.4117	23.6463	23.3426	23.7182	24.0773	24.1253	24.0293	24.0144	23.2784	0	0	1	0	5	5	3	8.5	8.5	4.5	58604	0	15181	296920000	18
AT1G64970.1	G-TMT, TMT1, VTE4 | gamma-tocopherol methyltransferase | chr1:24134337-24135993 REVERSE LENGTH=348	24.9871	25.1706	24.6892	24.8722	24.4122	24.5967	24.7332	25.5338	24.6635	24.7576	25.0379	24.5671	24.6964	24.2736	24.7614	24.1599	0	0	0	0	6	6	6	17.5	17.5	17.5	38075	0	48297	597200000	68
AT1G65230.1	| Uncharacterized conserved protein (DUF2358) | chr1:24229167-24230764 FORWARD LENGTH=286	19.319	19.5058	19.379	18.7387	19.5058	20.1088	19.1253	19.1419	24.3843	24.5147	24.8541	23.7407	18.7387	19.1419	19.545	18.4616	2	2	1	2	5	5	5	16.1	16.1	16.1	32736	0	13198	356830000	36
AT1G65260.1	PTAC4, VIPP1 | plastid transcriptionally active 4 | chr1:24236329-24240428 FORWARD LENGTH=330	27.8782	28.1329	28.2608	27.4046	27.9725	27.6972	27.681	28.2828	27.7125	27.8821	27.7769	27.6053	27.6497	28.1648	27.2541	27.8062	0	0	0	0	9	9	9	34.5	34.5	34.5	36392	0	123.61	5506000000	114
AT1G65270.3	| unknown protein;FUNCTIONS IN: molecular_function unknown;INVOLVED IN: biological_process unknown;LOCATED IN: endoplasmic reticulum, plasma membrane;EXPRESSED IN: 24 plant structures;EXPRESSED DURING: 13 growth stages;Has 35333 Blast hits to 34131	25.0841	25.1642	25.4175	24.847	24.9409	24.7276	24.8966	24.9461	25.0057	25.4113	25.0187	25.482	24.8652	25.2973	25.6611	24.8428	0	1	0	0	4	4	4	17.8	17.8	17.8	32534	0	39966	721170000	34
AT1G65440.3	GTB1 | global transcription factor group B1 | chr1:24306988-24314302 REVERSE LENGTH=1454;GTB1 | global transcription factor group B1 | chr1:24306908-24314327 REVERSE LENGTH=1642;GTB1 | global transcription factor group B1 | chr1:24306945-24314327 REVERS	25.2249	25.0879	25.2868	24.9015	25.0708	25.1254	24.9352	25.3237	18.2437	18.4982	18.266	19.1069	24.8098	25.2863	25.431	25.1539	0	1	2	1	2	2	2	1.6	1.6	1.6	166.39	0	11.17	705420000	17
AT1G65540.1	| LETM1-like protein | chr1:24362382-24366011 REVERSE LENGTH=736	24.2774	24.1388	24.6228	23.7454	24.0452	23.7876	23.9412	24.0862	24.2418	24.4767	23.6471	24.9055	24.1922	24.2261	24.7002	23.9121	0	0	1	0	5	5	5	8	8	8	83.56	0	12493	391980000	16
AT1G65590.1	HEXO3, ATHEX1 | beta-hexosaminidase 3 | chr1:24385996-24390989 FORWARD LENGTH=535	26.7646	26.4564	26.4612	26.7314	26.5076	26.6869	26.7142	26.1272	26.6782	26.6566	26.855	26.5435	26.698	26.7715	26.7929	26.6168	0	0	0	0	11	11	10	23	23	21.5	60013	0	28901	2057500000	107
AT1G65820.1	| microsomal glutathione s-transferase, putative | chr1:24485213-24486682 FORWARD LENGTH=146;| microsomal glutathione s-transferase, putative | chr1:24485213-24486682 FORWARD LENGTH=194;| microsomal glutathione s-transferase, putative | chr1:24485213	24.9882	24.8881	25.097	24.9866	24.9371	25.2376	25.1775	24.6476	24.9243	25.3226	25.2556	25.5941	25.4095	24.8009	24.5629	24.9076	0	0	0	1	4	4	4	28.1	28.1	28.1	16586	0	98908	678190000	45
AT1G65930.1	cICDH | cytosolic NADP+-dependent isocitrate dehydrogenase | chr1:24539088-24541861 FORWARD LENGTH=410	30.2869	30.4815	30.2838	30.4456	30.4703	30.4643	30.3626	30.3899	30.481	30.5798	30.3617	30.2448	30.0733	30.258	30.5529	30.4264	0	0	0	0	24	24	17	53.9	53.9	38	45746	0	276	30599000000	563
AT1G65960.2	GAD2 | glutamate decarboxylase 2 | chr1:24552094-24557253 FORWARD LENGTH=494;GAD2 | glutamate decarboxylase 2 | chr1:24555868-24557253 FORWARD LENGTH=365	30.4627	30.4523	30.6687	30.674	30.6946	30.4389	30.6182	30.7469	30.7093	30.8262	30.6885	30.4475	30.4863	30.7444	30.5878	30.5533	0	0	0	0	21	21	21	44.3	44.3	44.3	56.14	0	205.9	37904000000	530
AT1G65980.1	TPX1 | thioredoxin-dependent peroxidase 1 | chr1:24559524-24560753 REVERSE LENGTH=162;TPX1 | thioredoxin-dependent peroxidase 1 | chr1:24559595-24560753 REVERSE LENGTH=121	27.437	27.5305	27.1641	27.2801	26.4856	27.1756	26.8062	27.7362	26.7028	27.0008	27.0965	26.9515	27.4019	26.8146	27.2423	27.288	0	0	0	0	6	6	6	56.8	56.8	56.8	17428	0	24301	3087500000	57
AT1G66130.1	| NAD(P)-binding Rossmann-fold superfamily protein | chr1:24615040-24616742 FORWARD LENGTH=364	25.8665	25.6178	25.5596	25.6589	25.8235	25.8906	25.9478	25.6431	25.9044	26.0381	25.9447	25.799	25.7304	25.6769	25.9357	25.9024	0	0	0	0	7	7	7	22	22	22	40097	0	25321	1182800000	52
AT1G66200.1	ATGSR2, GSR2, GLN1;2 | glutamine synthase clone F11 | chr1:24655520-24657520 REVERSE LENGTH=356;GSR2, GLN1;2 | glutamine synthase clone F11 | chr1:24655520-24657520 REVERSE LENGTH=365;ATGSR2, GSR2, GLN1;2 | glutamine synthase clone F11 | chr1:24655552-2	29.6048	29.7784	29.6962	29.4078	29.3395	29.0821	29.3437	29.673	29.6142	29.627	29.355	29.5327	29.4018	29.3101	29.5183	29.2077	0	0	0	0	15	13	2	53.9	50	16	39207	0	120.94	16111000000	244
AT5G37780.1	CAM1, TCH1, ACAM-1 | calmodulin 1 | chr5:15004769-15006117 REVERSE LENGTH=149;CAM4, ACAM-4 | calmodulin 4 | chr1:24774431-24775785 REVERSE LENGTH=149;CAM4 | calmodulin 4 | chr1:24774431-24775785 REVERSE LENGTH=159;CAM1, TCH1, ACAM-1 | calmodulin 1 | ch	28.9851	29.5061	29.1741	28.8944	29.367	29.1102	29.135	29.3904	29.1579	29.1829	28.61	29.3103	29.3933	29.3988	29.1699	29.151	0	0	0	0	11	11	1	63.1	63.1	8.7	16862	0	323.31	12685000000	252
AT1G66430.1	| pfkB-like carbohydrate kinase family protein | chr1:24778400-24780393 FORWARD LENGTH=384	28.0056	28.2819	28.1044	27.6349	27.6672	27.8006	27.6889	27.8347	28.0217	27.9412	27.9792	28.0087	27.9538	27.9408	27.7013	28.071	0	0	0	0	9	9	9	28.9	28.9	28.9	41471	0	70266	5230400000	122
AT1G66520.1	pde194 | formyltransferase, putative | chr1:24816330-24818693 REVERSE LENGTH=355	23.8511	23.7842	23.9925	23.9142	23.9925	23.7734	24.2772	23.3856	20.4109	20.0922	18.9464	20.1143	19.7849	19.6564	20.1143	20.5723	1	1	2	2	2	2	2	7	7	7	38502	0.00028868	4411	216320000	4
AT1G66580.1	SAG24, RPL10C | senescence associated gene 24 | chr1:24839208-24840439 FORWARD LENGTH=221	25.6239	25.2233	25.3127	25.9164	25.5698	24.9575	25.8544	25.2904	25.3534	25.5864	26.1291	26.3021	25.8333	25.6555	25.7413	25.7847	0	0	0	0	9	3	2	43	14.5	10.4	24929	0	79196	1165700000	42
AT1G66670.1	CLPP3, NCLPP3 | CLP protease proteolytic subunit 3 | chr1:24863995-24865646 REVERSE LENGTH=309	26.8603	26.8808	27.107	27.0394	27.4149	27.137	26.875	27.0691	26.9909	27.0109	27.4345	26.9459	26.9999	27.4723	26.934	27.0959	0	0	0	0	5	5	5	26.2	26.2	26.2	33925	0	97415	3090700000	74
AT1G66970.1	SVL2 | SHV3-like 2 | chr1:24992746-24996005 REVERSE LENGTH=763;SVL2 | SHV3-like 2 | chr1:24992746-24996005 REVERSE LENGTH=785	25.5071	25.5127	25.4554	25.3368	26.0405	26.5431	25.5091	25.3424	26.0518	24.9537	24.9716	25.3909	26.6538	25.7082	25.5842	25.0851	0	0	0	0	9	9	9	17	17	17	83787	0	25895	1027800000	54
AT1G67090.1	RBCS1A | ribulose bisphosphate carboxylase small chain 1A | chr1:25048465-25049249 REVERSE LENGTH=180	34.0379	33.8245	34.1251	34.1782	34.0585	34.5936	34.3609	33.9221	34.2393	33.9685	34.0951	34.0359	34.0275	33.8194	33.8812	34.3878	0	0	0	0	11	8	8	56.1	35	35	20216	0	303.02	375490000000	567
AT1G67230.1	LINC1 | little nuclei1 | chr1:25151561-25156032 REVERSE LENGTH=1132	22.964	22.8276	23.0323	23.4253	20.4088	18.2977	19.6001	18.489	22.5666	23.466	23.1629	22.9231	23.1503	22.249	23.6108	23.6616	0	2	0	0	6	6	6	6.2	6.2	6.2	129.09	0	61371	162930000	35
AT1G67280.1	| Glyoxalase/Bleomycin resistance protein/Dioxygenase superfamily protein | chr1:25188563-25190547 REVERSE LENGTH=350;| Glyoxalase/Bleomycin resistance protein/Dioxygenase superfamily protein | chr1:25188563-25190134 REVERSE LENGTH=262	29.3133	29.3523	29.5211	29.4603	29.3191	29.4351	29.1575	29.5777	29.3582	29.3772	29.3026	29.261	29.6039	29.2619	28.9847	29.3151	0	0	0	0	12	11	11	41.7	37.1	37.1	39167	0	65672	14113000000	207
AT1G67350.2	| unknown protein;FUNCTIONS IN: molecular_function unknown;INVOLVED IN: photorespiration;LOCATED IN: mitochondrial membrane, mitochondrial respiratory chain complex I, respiratory chain complex I;EXPRESSED IN: 24 plant structures;EXPRESSED DURING: 1	25.6521	25.9208	25.6824	25.8465	25.6966	25.755	25.5308	25.9022	25.3049	25.512	25.6561	25.8011	25.745	25.2619	25.3949	25.5112	0	1	0	0	4	4	4	52	52	52	11791	0	91795	1157000000	34
AT1G67360.2	| Rubber elongation factor protein (REF) | chr1:25237072-25237913 REVERSE LENGTH=240;| Rubber elongation factor protein (REF) | chr1:25237072-25237913 REVERSE LENGTH=240	25.5452	26.2676	26.1023	26.1009	19.4427	20.6083	20.1874	20.3531	25.1483	24.9754	24.9198	25.4343	25.4522	24.7266	25.4007	25.2327	1	3	1	1	6	6	6	30.4	30.4	30.4	26425	0	22147	878400000	33
AT1G67680.1	| SRP72 RNA-binding domain | chr1:25365962-25368464 REVERSE LENGTH=664	24.7628	25.2131	23.8935	24.0621	24.1853	24.1146	25.2941	25.0062	24.4956	24.5455	25.1594	24.4796	24.4664	24.1013	24.5423	24.6569	0	0	0	0	8	8	8	17.5	17.5	17.5	73069	0	29.86	530290000	43
AT1G67700.2	| unknown protein;FUNCTIONS IN: molecular_function unknown;INVOLVED IN: biological_process unknown;LOCATED IN: chloroplast, chloroplast envelope;EXPRESSED IN: 22 plant structures;EXPRESSED DURING: 13 growth stages;Has 49 Blast hits to 49 proteins i	27.8447	27.9829	28.2053	27.6949	28.1926	28.1781	27.7978	27.6646	27.8681	27.9384	28.1953	28.07	27.6881	28.076	27.1875	28.0092	0	0	0	0	5	5	5	24.2	24.2	24.2	26081	0	165.86	5134100000	88
AT1G67730.1	YBR159, KCR1, ATKCR1 | beta-ketoacyl reductase 1 | chr1:25391676-25393365 FORWARD LENGTH=318	26.1646	26.1044	26.2938	25.6042	26.0244	26.1826	25.9053	26.1063	26.049	26.1287	26.1034	26.3346	25.929	26.3596	26.1993	25.9055	0	0	0	0	6	6	6	23	23	23	35761	0	41013	1520100000	66
AT1G67930.1	| Golgi transport complex protein-related | chr1:25474218-25477332 REVERSE LENGTH=832	23.8205	23.6157	23.5867	23.5034	18.735	20.4723	18.7961	20.5335	23.6786	23.6703	23.9309	23.3215	22.8504	23.1591	23.5284	23.0641	1	3	1	1	4	4	4	6	6	6	91.65	0	92192	170000000	22
AT1G68010.1	HPR, ATHPR1 | hydroxypyruvate reductase | chr1:25493418-25495720 FORWARD LENGTH=386;HPR | hydroxypyruvate reductase | chr1:25493418-25495720 FORWARD LENGTH=387	31.9497	31.798	31.6862	31.6937	31.9089	31.7913	31.8488	31.7641	31.694	32.0406	31.7556	31.7137	31.4712	31.6667	32.0133	31.7765	0	0	0	0	28	28	28	72.3	72.3	72.3	42247	0	323.31	80927000000	703
AT1G68530.1	CUT1, POP1, CER6, G2, KCS6 | 3-ketoacyl-CoA synthase 6 | chr1:25712881-25714733 REVERSE LENGTH=497;CUT1, POP1, CER6, G2, KCS6 | 3-ketoacyl-CoA synthase 6 | chr1:25713600-25714733 REVERSE LENGTH=377	25.9943	25.7268	25.6521	25.4755	25.5048	25.246	25.148	26.0326	26.0356	25.4437	25.5698	25.3492	24.8277	25.2755	25.4893	25.5489	0	0	0	0	6	6	6	16.7	16.7	16.7	56395	0	20082	1078900000	44
AT1G68560.1	ATXYL1, XYL1, TRG1 | alpha-xylosidase 1 | chr1:25734435-25737897 REVERSE LENGTH=915	28.8297	29.2656	28.9201	29.0029	29.0207	29.2363	29.0795	28.816	29.3449	28.7748	28.972	29.0339	28.9789	29.2224	28.97	28.8207	0	0	0	0	20	20	19	26	26	24.7	102.4	0	135.33	11302000000	233
AT1G68590.2	| Ribosomal protein PSRP-3/Ycf65 | chr1:25757593-25758169 REVERSE LENGTH=163;| Ribosomal protein PSRP-3/Ycf65 | chr1:25757593-25758169 REVERSE LENGTH=166;| Ribosomal protein PSRP-3/Ycf65 | chr5:5143100-5143905 FORWARD LENGTH=183	25.5217	25.5205	25.8458	24.958	19.8048	18.3292	19.7806	18.305	20.3023	18.7563	18.2835	18.6377	19.3319	18.305	18.6916	18.2511	1	2	4	2	2	2	2	12.3	12.3	12.3	18146	0	14519	574860000	28
AT1G68830.1	STN7 | STT7 homolog STN7 | chr1:25872654-25875473 REVERSE LENGTH=562	27.9125	28.0582	28.0766	27.7452	28.1465	28.016	28.0645	28.1866	28.0697	28.0568	27.9083	27.7116	27.6513	28.1402	27.8814	27.869	0	0	0	0	15	15	15	28.5	28.5	28.5	63251	0	66944	5391000000	126
AT1G69200.1	FLN2 | fructokinase-like 2 | chr1:26016018-26018365 FORWARD LENGTH=616	22.6236	22.9083	22.3512	22.6807	22.252	22.7155	22.7428	23.7805	22.7559	22.6204	22.215	22.6116	22.7729	23.6118	23.1469	22.8847	0	0	1	0	4	4	4	6.8	6.8	6.8	69258	0	14485	168610000	20
AT1G69250.2	| Nuclear transport factor 2 (NTF2) family protein with RNA binding (RRM-RBD-RNP motifs) domain | chr1:26033163-26035007 FORWARD LENGTH=389;| Nuclear transport factor 2 (NTF2) family protein with RNA binding (RRM-RBD-RNP motifs) domain | chr1:26033163-	23.0911	22.8549	22.1122	22.8005	22.5501	21.8654	23.4568	23.0408	22.4614	22.9141	23.1657	23.1621	22.9063	22.4674	23.5989	23.1769	1	0	0	0	3	3	3	9.8	9.8	9.8	42913	0	89542	156200000	23
AT1G69410.1	ATELF5A-3, ELF5A-3 | eukaryotic elongation factor 5A-3 | chr1:26089301-26090194 FORWARD LENGTH=158	18.6037	19.765	19.0993	20.2606	22.8879	23.1247	23.0222	23.3977	22.7892	22.6903	22.8213	22.8829	20.2606	19.3272	18.294	19.1877	2	0	1	2	3	2	2	29.7	17.7	17.7	17207	0	28.41	142240000	29
AT1G69740.2	HEMB1 | Aldolase superfamily protein | chr1:26232197-26234713 FORWARD LENGTH=430;HEMB1 | Aldolase superfamily protein | chr1:26232197-26234713 FORWARD LENGTH=430	28.4891	28.4884	28.4394	28.1915	28.3594	28.4973	28.3609	28.3324	28.3473	28.3734	29.0211	28.6216	28.5988	28.7609	28.336	28.8364	0	0	0	0	14	14	14	41.2	41.2	41.2	46.69	0	202.31	8506200000	285
AT1G69830.1	ATAMY3, AMY3 | alpha-amylase-like 3 | chr1:26288518-26293003 REVERSE LENGTH=887	28.8598	29.0149	29.1152	28.6848	28.9823	28.6199	28.6903	29.0536	28.6748	28.9208	28.9618	28.8196	28.5163	28.9743	28.8746	28.673	0	0	0	0	30	30	30	38.4	38.4	38.4	99841	0	152.94	10087000000	402
AT1G69840.7	| SPFH/Band 7/PHB domain-containing membrane-associated protein family | chr1:26293932-26295150 REVERSE LENGTH=286;| SPFH/Band 7/PHB domain-containing membrane-associated protein family | chr1:26293932-26295150 REVERSE LENGTH=286;| SPFH/Band 7/PHB do	26.2927	26.4127	26.4752	26.1833	26.3769	25.7152	26.8272	26.2768	25.9548	26.685	25.9281	26.4535	26.1094	26.1244	26.3596	25.7884	0	0	0	0	9	8	7	32.2	29.4	26.9	31405	0	45.97	1748300000	68
AT1G70310.1	SPDS2 | spermidine synthase 2 | chr1:26485497-26487352 REVERSE LENGTH=340	27.8641	27.6824	27.7029	27.4201	27.6701	27.6531	27.5349	27.8007	27.6319	27.6604	27.6353	27.729	27.4243	27.7001	27.5422	27.6622	0	0	0	0	9	9	7	39.1	39.1	30.6	37.14	0	78729	4313200000	148
AT1G70320.1	UPL2 | ubiquitin-protein ligase 2 | chr1:26488745-26501281 REVERSE LENGTH=3658	24.4129	24.872	24.35	24.5681	24.5308	24.1335	24.5854	24.7098	24.2271	24.4586	24.6001	24.5633	24.3248	24.6142	24.8845	24.7807	0	0	0	0	18	18	5	6.2	6.2	2.1	403.61	0	36122	490780000	61
AT1G70330.1	ENT1,AT, ENT1 | equilibrative nucleotide transporter 1 | chr1:26502920-26504360 FORWARD LENGTH=450	23.9007	24.482	24.3914	24.3167	18.9621	18.5495	19.7233	20.3106	24.3087	24.0392	24.1497	24.5621	23.8886	24.4878	24.5259	23.9695	0	2	0	0	3	3	3	9.8	9.8	9.8	49344	0	10.48	386510000	20
AT1G70410.2	ATBCA4, BCA4 | beta carbonic anhydrase 4 | chr1:26534167-26537457 REVERSE LENGTH=280;ATBCA4, BCA4 | beta carbonic anhydrase 4 | chr1:26534167-26536505 REVERSE LENGTH=258;ATBCA4, BCA4, CA4 | beta carbonic anhydrase 4 | chr1:26534167-26536505 REVERSE LENG	28.5339	28.5521	28.5217	28.5071	28.8052	28.9946	28.7375	28.6242	28.7764	28.7462	28.7821	28.5211	28.6274	28.5689	28.6774	28.8783	0	0	0	0	15	15	15	66.4	66.4	66.4	30836	0	104.04	9238700000	200
AT1G70570.1	| anthranilate phosphoribosyltransferase, putative | chr1:26608719-26612062 FORWARD LENGTH=595;| anthranilate phosphoribosyltransferase, putative | chr1:26608719-26612062 FORWARD LENGTH=632	23.356	23.9837	23.0174	23.4478	23.3647	23.4074	23.2665	22.8936	23.0484	23.4826	23.5901	23.35	23.0519	23.1923	23.1786	23.5041	1	1	0	1	5	5	5	9.6	9.6	9.6	65224	0	11268	199370000	27
AT1G70580.4	AOAT2, GGT2 | alanine-2-oxoglutarate aminotransferase 2 | chr1:26613222-26615845 FORWARD LENGTH=481;AOAT2, GGT2 | alanine-2-oxoglutarate aminotransferase 2 | chr1:26613222-26615845 FORWARD LENGTH=481;AOAT2, GGT2 | alanine-2-oxoglutarate aminotransferase	28.4003	28.1427	28.208	28.3598	28.45	28.3483	28.1864	28.7315	28.1225	28.6092	28.3919	27.928	27.7672	28.2107	28.3873	27.835	0	0	0	0	19	6	6	48.9	16.2	16.2	53444	0	44819	6604500000	53
AT1G70730.1	PGM2 | Phosphoglucomutase/phosphomannomutase family protein | chr1:26669020-26672726 REVERSE LENGTH=585;PGM2 | Phosphoglucomutase/phosphomannomutase family protein | chr1:26669020-26673166 REVERSE LENGTH=662;PGM2 | Phosphoglucomutase/phosphomannomutase	30.0413	29.917	30.1555	30.075	30.2441	30.0883	30.1166	30.1394	29.9877	30.1834	30.0855	29.8478	30.0419	30.1372	30.0364	29.9177	0	0	0	0	28	28	16	65	65	36.1	63481	0	323.31	24481000000	506
AT1G70770.2	| Protein of unknown function DUF2359, transmembrane | chr1:26688622-26691185 REVERSE LENGTH=610;| Protein of unknown function DUF2359, transmembrane | chr1:26688622-26691185 REVERSE LENGTH=610	26.323	26.3841	26.2322	26.5453	26.3318	26.4174	26.412	26.7343	26.7075	26.7423	26.8768	27.0885	26.7155	26.2566	26.7308	26.6472	0	0	0	0	10	10	9	19	19	17.5	66864	0	29682	2050900000	82
AT1G70820.1	| phosphoglucomutase, putative / glucose phosphomutase, putative | chr1:26705594-26708034 FORWARD LENGTH=615	25.7859	26.0427	25.1645	25.9096	25.9394	25.9637	25.4314	25.7351	25.6854	25.9801	25.709	25.4413	25.1379	25.7837	25.9364	25.9167	0	0	0	0	11	11	11	18.7	18.7	18.7	67312	0	45996	1173500000	106
AT1G70890.1	MLP43 | MLP-like protein 43 | chr1:26725912-26726489 REVERSE LENGTH=158	26.9716	27.6814	27.0934	27.0911	27.349	26.6023	26.7149	27.0639	27.5654	27.3966	27.104	27.1037	26.7273	27.4301	27.2112	26.9143	0	0	0	0	7	7	6	40.5	40.5	34.2	17889	0	19762	3105200000	64
AT1G70940.1	PIN3, ATPIN3 | Auxin efflux carrier family protein | chr1:26743170-26745871 FORWARD LENGTH=640	20.0475	20.2961	19.0581	18.8932	18.4077	18.6612	18.4282	19.5088	25.0309	24.4526	24.2708	24.4987	23.9492	24.0882	23.8339	24.5908	2	3	1	1	4	4	3	10.6	10.6	8.8	69465	0	32737	353140000	32
AT1G71040.1	LPR2 | Cupredoxin superfamily protein | chr1:26797201-26800224 REVERSE LENGTH=581	25.5717	25.8773	26.2485	25.8578	25.6449	25.8829	25.9832	25.8173	26.247	26.1434	26.2011	25.9671	26.2621	25.7019	26.2991	26.0708	0	0	0	0	8	8	8	16.2	16.2	16.2	66164	0	27473	1381600000	65
AT1G71220.1	EBS1, UGGT, PSL2 | UDP-glucose:glycoprotein glucosyltransferases;transferases, transferring hexosyl groups;transferases, transferring glycosyl groups | chr1:26841664-26851730 FORWARD LENGTH=1613;EBS1 | UDP-glucose:glycoprotein glucosyltransferases;transf	25.9561	26.3301	26.1372	26.1076	25.9226	25.9514	25.5542	26.2386	25.8701	25.7917	25.9348	25.7039	25.9381	26.4936	25.8503	25.433	0	0	0	0	12	12	12	8.6	8.6	8.6	181.8	0	43351	1362400000	73
AT1G71270.1	POK, TTD8, ATVPS52 | Vps52 / Sac2 family | chr1:26863736-26869817 FORWARD LENGTH=707	20.423	20.3689	18.4877	19.8471	26.0668	25.9724	26.3552	26.4387	20.3364	19.3904	19.7848	18.8387	18.4877	19.6133	18.8387	18.5508	3	0	2	2	4	4	4	5.4	5.4	5.4	80937	0	87864	984870000	15
AT1G71310.1	| cobalt ion binding | chr1:26878717-26879844 REVERSE LENGTH=176;| cobalt ion binding | chr1:26878717-26879844 REVERSE LENGTH=176;| cobalt ion binding | chr1:26879179-26879844 REVERSE LENGTH=165	23.8094	23.6317	24.378	23.8263	18.8708	18.9719	19.073	19.6875	19.0209	19.073	19.6385	18.2771	18.7032	20.1759	19.3349	19.394	1	4	4	3	3	3	3	19.9	19.9	19.9	19484	0	10046	231740000	18
AT1G71480.1	| Nuclear transport factor 2 (NTF2) family protein | chr1:26932079-26933086 FORWARD LENGTH=216	25.0891	25.3237	25.8655	24.5668	25.0846	25.4746	24.9015	26.0849	24.8388	24.9261	24.7671	24.7116	25.3524	25.5155	24.4313	24.6492	0	0	1	0	3	3	3	15.7	15.7	15.7	23519	0	10406	784300000	38
AT1G71500.1	| Rieske (2Fe-2S) domain-containing protein | chr1:26936084-26937331 FORWARD LENGTH=287	29.8256	29.7226	29.9097	29.4686	30.0752	29.8159	29.6936	29.8673	29.6538	29.5358	29.7217	29.476	29.2922	29.6478	29.6509	29.5715	0	0	0	0	12	12	12	46.7	46.7	46.7	31727	0	213.16	18427000000	173
AT1G71695.1	| Peroxidase superfamily protein | chr1:26964359-26966557 FORWARD LENGTH=358	28.2742	28.4716	28.51	28.3694	28.3778	28.8693	28.5281	28.5422	28.4966	28.1945	28.231	28.2101	28.5829	28.4227	28.1518	28.326	0	0	0	0	11	11	11	35.5	35.5	35.5	39559	0	113.66	7645200000	207
AT1G71810.1	| Protein kinase superfamily protein | chr1:27002602-27007964 REVERSE LENGTH=692	19.34	18.73	19.5335	18.9234	24.9382	24.4991	24.2854	25.0757	18.9234	20.3728	19.8221	18.858	18.9234	20.3728	19.8221	18.858	2	0	3	2	4	4	4	6.1	6.1	6.1	77461	0	94411	408410000	11
AT1G71820.1	SEC6 | SEC6 | chr1:27010022-27016745 FORWARD LENGTH=752;SEC6 | SEC6 | chr1:27010022-27016745 FORWARD LENGTH=774	24.6749	24.3645	24.5598	24.3548	24.5175	24.807	24.2386	24.3502	24.5872	24.4746	24.5032	24.303	24.6213	24.6762	24.6163	24.0933	0	0	0	0	7	7	7	9.4	9.4	9.4	85673	0	12541	473970000	27
AT1G71840.1	| transducin family protein / WD-40 repeat family protein | chr1:27022424-27024380 FORWARD LENGTH=407	18.968	18.4534	19.3524	19.4243	18.4534	19.0001	20.3738	19.334	23.7322	23.7373	23.8224	23.6167	19.4243	19.334	18.4166	18.3263	2	2	1	2	3	3	3	10.1	10.1	10.1	43791	0	77896	204410000	18
AT1G71880.1	SUC1, ATSUC1 | sucrose-proton symporter 1 | chr1:27054334-27056100 FORWARD LENGTH=513;SUC5, ATSUC5 | Major facilitator superfamily protein | chr1:27058492-27060573 FORWARD LENGTH=512	19.514	19.2825	20.4646	18.3063	19.7806	20.6327	19.6577	18.583	23.1262	23.9706	23.7733	24.0064	19.9314	19.6577	19.8707	20.597	4	3	1	2	2	2	2	4.7	4.7	4.7	54858	0	56772	242980000	16
AT1G72150.1	PATL1 | PATELLIN 1 | chr1:27148558-27150652 FORWARD LENGTH=573	30.4667	30.8212	30.0521	30.2776	30.909	30.9373	30.574	30.6057	30.6161	30.451	30.5565	30.1045	29.9592	30.5163	30.2713	30.3156	0	0	0	0	27	25	25	51.1	47.6	47.6	64046	0	237.14	30738000000	452
AT1G72160.1	| Sec14p-like phosphatidylinositol transfer family protein | chr1:27153823-27155609 REVERSE LENGTH=490	27.2784	27.381	27.1397	26.9952	27.211	27.1293	26.9984	27.2477	27.6146	27.2661	26.9273	26.8733	26.989	27.1543	27.2469	26.668	0	0	0	0	13	13	13	31	31	31	56104	0	81622	3026600000	108
AT1G72370.2	P40, AP40, RP40, RPSAA | 40s ribosomal protein SA | chr1:27243148-27244842 REVERSE LENGTH=294;P40, AP40, RP40, RPSAA | 40s ribosomal protein SA | chr1:27243148-27244842 REVERSE LENGTH=298	30.3074	30.1652	30.1954	30.1507	29.9987	30.2815	30.1539	30.1683	30.4408	30.1343	30.3613	30.6885	30.5399	30.3103	30.23	30.5725	0	0	0	0	11	11	11	45.2	45.2	45.2	31981	0	135.94	29161000000	318
AT1G72550.2	| tRNA synthetase beta subunit family protein | chr1:27319999-27323908 REVERSE LENGTH=584;| tRNA synthetase beta subunit family protein | chr1:27319947-27323908 REVERSE LENGTH=598	26.9301	26.8502	26.9623	26.7782	26.8385	26.9214	26.4228	26.5547	27.0726	26.8371	26.2031	26.8188	26.9174	27.1215	26.9944	26.9908	0	0	0	0	10	10	10	19.3	19.3	19.3	65959	0	54441	2462900000	92
AT1G72610.1	GLP1, ATGER1, GER1 | germin-like protein 1 | chr1:27339302-27339928 REVERSE LENGTH=208	30.7222	31.0657	31.1624	30.3119	30.8147	30.6302	31.1851	30.9054	30.6528	30.7043	30.8661	30.6654	30.0732	30.8106	30.8123	30.7591	0	0	0	0	3	3	3	8.2	8.2	8.2	21559	0	22686	40239000000	232
AT1G72640.2	| NAD(P)-binding Rossmann-fold superfamily protein | chr1:27346409-27348147 REVERSE LENGTH=311;| NAD(P)-binding Rossmann-fold superfamily protein | chr1:27346409-27348147 REVERSE LENGTH=312	25.522	25.3692	25.2037	24.9298	24.9551	25.0372	24.9542	25.8291	24.8894	24.8122	24.9305	25.3711	24.9704	24.9642	25.2112	24.7371	1	0	0	1	3	3	3	15.1	15.1	15.1	33564	0	37742	707510000	26
AT1G72750.1	ATTIM23-2, TIM23-2 | translocase inner membrane subunit 23-2 | chr1:27383577-27384143 FORWARD LENGTH=188	24.2164	24.1476	24.2684	24.1875	24.1212	23.9813	23.9664	23.8095	24.5241	24.3168	24.9138	23.7075	24.5147	24.0929	24.3063	23.9103	1	1	1	0	2	2	2	15.4	15.4	15.4	19878	0	55297	358740000	24
AT1G73060.1	LPA3 | Low PSII Accumulation 3 | chr1:27479027-27481258 FORWARD LENGTH=358	27.2311	26.9115	27.1116	27.1113	27.4068	27.3297	27.1708	27.2448	27.1884	27.0272	27.1395	26.8972	26.6061	26.9786	26.7439	27.1551	0	0	0	0	8	8	8	27.1	27.1	27.1	40029	0	68395	2857800000	86
AT1G73110.1	| P-loop containing nucleoside triphosphate hydrolases superfamily protein | chr1:27494344-27496844 REVERSE LENGTH=432	24.4527	24.0947	24.1362	22.8784	24.6745	24.294	24.0493	24.1388	24.2494	24.049	23.7835	24.2055	23.4757	24.7315	24.4164	24.3496	1	0	1	0	6	6	6	16.2	16.2	16.2	48325	0	17088	358300000	41
AT1G73180.2	| Eukaryotic translation initiation factor eIF2A family protein | chr1:27518335-27521014 FORWARD LENGTH=484;| Eukaryotic translation initiation factor eIF2A family protein | chr1:27518335-27521432 FORWARD LENGTH=513	24.1117	24.0234	24.1239	23.9926	23.9983	24.278	24.228	24.3607	24.5279	24.3405	24.1274	24.3668	24.724	24.4239	24.1305	24.6176	0	0	0	0	8	8	8	19.4	19.4	19.4	53578	0	19305	411580000	19
AT1G73600.1	| S-adenosyl-L-methionine-dependent methyltransferases superfamily protein | chr1:27670825-27673400 FORWARD LENGTH=490;| S-adenosyl-L-methionine-dependent methyltransferases superfamily protein | chr1:27669224-27673400 FORWARD LENGTH=504	24.7977	25.3794	25.0192	24.593	25.3022	24.8018	24.5988	24.6697	25.6862	25.3369	25.2309	25.5918	24.5761	25.3647	25.1128	25.0787	0	0	0	0	7	5	5	15.1	11.8	11.8	56367	0	40972	728260000	42
AT1G73650.1	| Protein of unknown function (DUF1295) | chr1:27688449-27689606 REVERSE LENGTH=208;| Protein of unknown function (DUF1295) | chr1:27688420-27689606 REVERSE LENGTH=219;| Protein of unknown function (DUF1295) | chr1:27688549-27690165 REVERSE LENGTH=29	26.2486	26.0745	26.5406	26.0873	26.3259	26.013	26.2098	26.309	25.8159	25.7818	25.7079	26.1525	26.0743	26.2285	25.9588	26.043	0	0	0	0	3	3	3	13.9	13.9	13.9	23.73	0	68847	1482500000	31
AT1G73990.1	SPPA, SPPA1 | signal peptide peptidase | chr1:27824465-27828807 FORWARD LENGTH=677	26.0345	26.2537	26.4813	25.7903	25.8805	26.0853	25.8447	26.2492	25.5213	25.8072	25.7692	25.6454	25.8185	26.2105	25.6081	25.3231	0	0	0	0	12	12	12	18.3	18.3	18.3	75094	0	30694	1326200000	53
AT1G74020.1	SS2 | strictosidine synthase 2 | chr1:27835289-27837277 REVERSE LENGTH=335	25.296	25.5491	25.2376	25.1363	25.1857	24.7938	24.9999	25.5362	24.4879	24.941	24.8937	24.894	20.3911	18.2453	19.8535	20.6346	0	0	0	2	6	6	6	21.5	21.5	21.5	35293	0	16228	660010000	47
AT1G74060.1	| Ribosomal protein L6 family protein | chr1:27850033-27851299 REVERSE LENGTH=233;| Ribosomal protein L6 family protein | chr1:27847256-27848680 REVERSE LENGTH=233	29.4651	29.4955	29.13	29.3434	28.8111	29.2994	29.3648	29.5724	29.5179	29.6247	29.674	29.4426	29.2828	29.2298	29.3008	29.5888	0	0	0	0	15	15	6	40.8	40.8	21	26008	0	153.61	14857000000	218
AT1G74070.1	| Cyclophilin-like peptidyl-prolyl cis-trans isomerase family protein | chr1:27851749-27852861 REVERSE LENGTH=317	25.5296	25.7984	25.7988	25.7645	25.9317	26.4446	25.6433	25.8771	25.7101	25.5647	25.1264	25.1613	25.9306	25.3002	25.8062	25.4524	0	0	0	0	7	7	7	27.1	27.1	27.1	34374	0	27521	1254200000	53
AT1G74090.1	SOT18, ATSOT18, ATST5B | desulfo-glucosinolate sulfotransferase 18 | chr1:27863003-27864055 FORWARD LENGTH=350	25.5895	25.7171	25.723	25.9724	26.1792	26.1095	25.7428	25.1589	25.7415	26.0574	25.8064	25.3735	25.6936	25.871	25.929	25.4869	0	0	0	0	9	6	6	30.3	23.4	23.4	40464	0	24881	1145200000	37
AT1G74100.1	SOT16, ATSOT16, CORI-7, ATST5A | sulfotransferase 16 | chr1:27864489-27865505 REVERSE LENGTH=338	25.2992	25.5334	25.4602	24.9538	25.739	25.2028	24.9202	25.3762	25.0794	24.9869	24.7715	25.143	25.069	25.4074	25.1083	25.4999	0	0	0	0	7	5	5	22.5	18	18	39219	0	13009	825170000	36
AT1G74210.1	| PLC-like phosphodiesterases superfamily protein | chr1:27910396-27912785 FORWARD LENGTH=392	18.7359	20.5951	19.0408	20.4865	20.5951	18.9272	18.2592	20.0048	24.0863	23.5537	24.0006	24.267	20.4865	20.0048	19.0098	19.0148	2	2	1	2	3	3	3	9.4	9.4	9.4	45021	0	79154	253190000	18
AT1G74260.1	PUR4 | purine biosynthesis 4 | chr1:27923005-27927764 REVERSE LENGTH=1407	27.2396	27.2531	26.4553	27.1932	27.1095	27.0792	27.4656	27.1369	27.0507	27.169	27.3366	26.8647	27.0007	26.9141	27.1642	27.1978	0	0	0	0	28	28	28	23.7	23.7	23.7	153.95	0	98791	2878400000	145
AT1G74470.1	| Pyridine nucleotide-disulphide oxidoreductase family protein | chr1:27991248-27992845 FORWARD LENGTH=467	30.447	30.4062	30.3289	30.5344	30.2738	30.4919	30.3383	30.1713	30.6168	30.29	30.7205	30.5929	30.5929	30.5425	30.363	30.9167	0	0	0	0	21	21	21	54.8	54.8	54.8	51837	0	149.45	31669000000	481
AT1G74790.1	| catalytics | chr1:28098912-28101673 FORWARD LENGTH=695	24.9098	24.5913	24.8133	24.7631	24.8401	24.8899	24.6986	24.8522	24.9384	24.7555	24.9779	24.5947	24.8106	25.2194	24.1626	24.4568	0	0	1	0	4	4	3	6.6	6.6	5.3	75224	0	11598	564350000	40
AT1G74880.1	NDH-O | NAD(P)H:plastoquinone dehydrogenase complex subunit O | chr1:28130112-28131020 REVERSE LENGTH=158	20.3322	19.5553	18.7785	20.4151	26.0032	25.5569	25.4317	26.0455	18.7785	20.3565	19.8613	20.4393	25.3528	25.3985	25.6423	25.3448	2	0	2	1	3	3	3	20.9	20.9	20.9	17657	0	11991	802630000	24
AT1G74910.2	| ADP-glucose pyrophosphorylase family protein | chr1:28135770-28138456 REVERSE LENGTH=415;| ADP-glucose pyrophosphorylase family protein | chr1:28135770-28138456 REVERSE LENGTH=415;| ADP-glucose pyrophosphorylase family protein | chr1:28135852-28138	26.6964	26.6776	26.7274	26.2938	27.2353	26.8976	26.7827	25.8933	26.9767	26.7693	26.8629	26.6938	26.5036	26.6357	26.6342	27.1155	0	0	0	0	8	8	8	25.5	25.5	25.5	45563	0	33499	2240300000	58
AT1G74920.1	ALDH10A8 | aldehyde dehydrogenase 10A8 | chr1:28139175-28142573 REVERSE LENGTH=501;ALDH10A8 | aldehyde dehydrogenase 10A8 | chr1:28139175-28142573 REVERSE LENGTH=496	27.6608	27.5669	28.0142	27.8223	27.885	27.4419	27.6146	27.9485	27.2036	27.5265	27.6937	27.5578	27.6015	27.6274	27.4984	27.1437	0	0	0	0	15	15	15	41.1	41.1	41.1	54431	0	72222	4483200000	144
AT1G74960.3	FAB1 | fatty acid biosynthesis 1 | chr1:28152564-28155948 REVERSE LENGTH=541;FAB1, KAS2 | fatty acid biosynthesis 1 | chr1:28152564-28155948 REVERSE LENGTH=541;FAB1, KAS2, ATKAS2 | fatty acid biosynthesis 1 | chr1:28152564-28155948 REVERSE LENGTH=541	26.1729	26.1364	25.616	25.9523	26.0054	26.0419	25.9559	25.944	25.6422	25.7901	25.9259	25.9722	25.7355	26.2135	25.7755	26.259	0	0	0	0	6	6	6	15	15	15	57599	0	26706	1351100000	51
AT1G74970.1	RPS9, TWN3 | ribosomal protein S9 | chr1:28157761-28159202 REVERSE LENGTH=208	28.1196	28.0496	27.7856	27.7937	27.7003	28.4999	27.7561	28.2833	27.8349	27.9931	28.3104	27.8185	28.449	27.5601	27.4306	28.0871	0	0	1	0	5	5	5	32.7	32.7	32.7	22577	0	69814	5399000000	53
AT1G75040.1	PR5, PR-5 | pathogenesis-related gene 5 | chr1:28177754-28178731 FORWARD LENGTH=239	29.8877	29.7068	30.101	29.3949	28.2256	26.7187	29.625	29.1388	28.4392	29.6021	29.1837	31.0064	30.3644	28.8347	30.6798	28.2928	0	0	0	0	11	11	11	60.7	60.7	60.7	25252	0	187.13	17979000000	265
AT1G75270.1	DHAR2 | dehydroascorbate reductase 2 | chr1:28250255-28251237 REVERSE LENGTH=213	20.2961	20.1203	19.4311	18.4282	18.6611	20.0565	19.3787	20.2875	19.3351	20.5156	19.2827	20.4633	24.4155	23.689	23.1904	23.998	3	4	2	1	3	3	3	19.7	19.7	19.7	23407	0	97646	213180000	13
AT1G75280.1	| NmrA-like negative transcriptional regulator family protein | chr1:28252030-28253355 FORWARD LENGTH=310	20.1054	19.3516	19.9382	19.1844	25.2954	25.2143	25.1594	25.5758	25.1674	25.0679	25.1851	24.7815	19.9382	19.3075	20.0172	18.3134	3	1	0	2	4	4	2	16.1	16.1	6.8	33736	0	11023	695820000	29
AT1G75330.1	OTC | ornithine carbamoyltransferase | chr1:28266457-28268383 REVERSE LENGTH=375	26.1268	25.9839	26.0562	26.1042	26.0988	26.1021	26.0433	26.2642	26.0829	25.8611	26.3978	26.2705	26.1859	26.1428	26.2211	26.1423	0	0	0	0	6	6	6	19.7	19.7	19.7	41002	0	15821	1562300000	63
AT1G75350.1	emb2184 | Ribosomal protein L31 | chr1:28272163-28272687 FORWARD LENGTH=144	26.9356	26.5159	26.8761	26.4793	26.9246	26.518	26.374	26.6362	26.0989	26.5321	26.814	26.2586	26.3876	26.567	26.4093	26.922	0	0	1	0	6	6	6	44.4	44.4	44.4	16033	0	16814	2343800000	25
AT1G75500.2	WAT1 | Walls Are Thin 1 | chr1:28338282-28340091 REVERSE LENGTH=389;WAT1 | Walls Are Thin 1 | chr1:28338282-28340091 REVERSE LENGTH=389	23.5866	23.7487	24.1898	23.6838	20.1262	19.0059	19.7127	18.5924	23.2758	24.0174	23.6502	23.469	22.8207	23.0733	23.4209	22.9116	0	2	0	0	2	2	2	5.1	5.1	5.1	42.57	0	51034	219270000	30
AT1G75680.1	AtGH9B7, GH9B7 | glycosyl hydrolase 9B7 | chr1:28417215-28419231 REVERSE LENGTH=525	25.7795	25.3416	25.626	25.4973	19.5039	19.5699	18.536	20.5022	18.5321	19.5369	20.5417	19.0332	19.0398	19.7432	19.0332	19.25	1	4	2	2	7	7	7	15.6	15.6	15.6	57868	0	13521	623640000	19
AT1G75750.2	GASA1 | GAST1 protein homolog 1 | chr1:28441813-28442284 REVERSE LENGTH=97;GASA1 | GAST1 protein homolog 1 | chr1:28441813-28442284 REVERSE LENGTH=98	27.3921	28.0462	26.6615	28.5159	28.0135	28.0324	29.2986	27.6949	28.1539	27.6676	28.1871	27.5326	28.115	28.4523	28.2998	27.8978	0	0	0	0	4	4	4	39.2	39.2	39.2	10645	0	26935	6227500000	169
AT1G75840.1	ARAC5, ATGP3, ROP4, ATROP4 | RAC-like GTP binding protein 5 | chr1:28475964-28477377 FORWARD LENGTH=196;ARAC4, ROP2, ATROP2, ATRAC4 | RHO-related protein from plants 2 | chr1:6967223-6968603 FORWARD LENGTH=195;RAC3 | RAC-like 3 | chr4:16673176-16674540	18.585	19.6748	18.4509	19.5406	19.6748	18.4666	19.0855	20.2909	18.4509	19.0855	18.82	20.0412	23.2126	23.9206	23.863	23.5088	2	2	2	1	4	4	2	23	23	13.8	21777	0	9013	215590000	21
AT1G75950.1	SKP1, ASK1, ATSKP1, SKP1A, UIP1 | S phase kinase-associated protein 1 | chr1:28516715-28517454 FORWARD LENGTH=160	25.7072	26.0533	25.6302	25.1806	25.3738	25.147	25.0451	26.2104	25.4347	25.3821	25.0647	25.3952	25.5512	25.8838	25.3719	25.0564	0	0	0	0	3	3	2	22.5	22.5	14.4	17857	0	10.25	989520000	43
AT1G75990.1	| PAM domain (PCI/PINT associated module) protein | chr1:28524623-28526718 REVERSE LENGTH=487	20.1399	18.9116	19.2698	18.628	18.7633	18.7644	19.8386	19.8397	24.9516	24.9918	24.737	24.9655	24.6555	25.0466	24.5681	24.5938	2	3	1	1	16	5	5	38.8	15.4	15.4	55591	0	25172	468880000	39
AT1G76010.1	| Alba DNA/RNA-binding protein | chr1:28528505-28530488 REVERSE LENGTH=350	25.7966	25.5976	25.6587	25.7361	25.8342	25.6471	25.6359	26.1081	24.9606	25.7088	26.1641	25.582	25.4916	25.3015	25.5219	25.6245	0	0	0	0	4	4	4	21.1	21.1	21.1	37382	0	10592	1069600000	28
AT1G76040.2	CPK29 | calcium-dependent protein kinase 29 | chr1:28537743-28540448 FORWARD LENGTH=561;CPK29 | calcium-dependent protein kinase 29 | chr1:28538906-28540448 FORWARD LENGTH=323	23.0611	23.6453	23.3309	23.2889	19.1484	19.6656	19.6961	18.3131	18.6021	19.6961	19.3766	18.5705	20.0319	19.9664	19.3145	18.7625	1	2	2	3	3	3	3	8.4	8.4	8.4	63806	0	29535	154920000	17
AT1G76080.1	ATCDSP32, CDSP32 | chloroplastic drought-induced stress protein of 32 kD | chr1:28548063-28549348 REVERSE LENGTH=302	27.0854	26.8888	27.0377	26.7214	27.4467	27.1124	26.8854	26.6428	27.177	26.9987	27.0259	27.1281	26.5322	26.5923	26.969	27.5834	0	0	0	0	5	5	5	16.6	16.6	16.6	33684	0	14675	2846400000	53
AT1G76100.1	PETE1 | plastocyanin 1 | chr1:28554217-28554732 REVERSE LENGTH=171	27.1724	27.4569	27.3186	27.4058	27.4446	27.0146	25.2477	26.9471	25.9423	26.5594	27.7191	27.0727	25.8655	27.0394	26.7551	27.0201	0	1	1	1	1	1	1	14	14	14	17589	0	55894	3458300000	66
AT1G76140.1	| Prolyl oligopeptidase family protein | chr1:28571187-28574852 FORWARD LENGTH=795;| Prolyl oligopeptidase family protein | chr1:28571187-28574852 FORWARD LENGTH=792	26.0275	25.5437	25.6165	26.0234	25.7078	25.7579	26.1847	26.0332	26.0789	26.0823	26.1886	25.7354	25.9662	25.8082	25.7234	26.057	0	0	0	0	10	10	10	14.6	14.6	14.6	89404	0	27077	1278400000	63
AT1G76150.1	ECH2, ATECH2 | enoyl-CoA hydratase 2 | chr1:28575236-28577637 REVERSE LENGTH=309	23.4821	23.3041	23.4218	23.4424	20.199	20.0105	19.822	20.6335	18.3398	18.8932	19.4466	20.5865	23.3764	23.5732	23.8594	22.7435	0	3	2	1	5	5	5	21	21	21	34082	0	59255	193390000	27
AT1G76160.1	sks5 | SKU5 similar 5 | chr1:28578211-28581020 REVERSE LENGTH=541	27.7272	28.2941	28.2358	27.7733	27.9255	27.9626	27.8293	28.0297	28.3258	28.0175	27.827	27.9698	27.7088	28.2978	28.1076	27.9659	0	0	0	0	12	12	8	25	25	17.7	60.04	0	89915	5588300000	166
AT1G76180.2	ERD14 | Dehydrin family protein | chr1:28587013-28587657 REVERSE LENGTH=185;ERD14 | Dehydrin family protein | chr1:28587013-28587657 REVERSE LENGTH=185	29.7611	30.1931	29.0654	29.4475	29.5635	29.2878	29.3183	29.9773	29.638	29.8084	28.7722	29.6878	29.8924	29.8122	30.3611	28.93	0	0	0	0	10	9	9	60.5	56.2	56.2	20786	0	83386	17854000000	329
AT1G76400.1	| Ribophorin I | chr1:28658713-28661672 REVERSE LENGTH=614	24.3258	24.0977	24.4553	24.6212	23.8785	23.8038	24.2193	24.0461	20.618	18.266	18.914	20.5619	20.5788	19.1069	20.5619	19.09	1	1	2	2	8	8	8	12.9	12.9	12.9	68641	0	13924	335900000	28
AT1G76450.1	| Photosystem II reaction center PsbP family protein | chr1:28684618-28686109 FORWARD LENGTH=247	26.84	27.0839	27.1929	26.7517	27.2977	26.9763	26.6725	27.1086	26.5865	26.7459	27.4812	26.7933	27.0772	26.4147	26.8801	26.5702	0	0	0	0	4	4	4	24.3	24.3	24.3	27489	0	66654	2597700000	57
AT1G76550.1	| Phosphofructokinase family protein | chr1:28722900-28726929 REVERSE LENGTH=617	18.5331	20.0631	20.4932	19.6097	19.8941	20.5611	18.4011	18.6546	23.262	22.842	22.9223	22.7223	20.4932	18.6546	19.1564	19.1448	3	2	1	2	10	3	3	19.3	5.8	5.8	67558	0	11224	114850000	19
AT1G76680.1	OPR1, ATOPR1 | 12-oxophytodienoate reductase 1 | chr1:28776982-28778271 FORWARD LENGTH=372;OPR1 | 12-oxophytodienoate reductase 1 | chr1:28776982-28778271 FORWARD LENGTH=397;OPR2, ATOPR2 | 12-oxophytodienoate reductase 2 | chr1:28778976-28780355 FORWARD	26.8868	26.7064	27.0065	26.6721	26.5059	26.6824	26.7225	26.6566	26.9913	26.5572	26.3934	26.9826	26.5514	26.6262	26.4173	26.4663	0	0	0	0	11	11	11	28	28	28	41167	0	26104	2186600000	75
AT1G76730.1	| NagB/RpiA/CoA transferase-like superfamily protein | chr1:28803033-28804703 REVERSE LENGTH=354	19.8793	20.6175	19.7693	20.5075	24.6755	25.2058	24.8105	24.9403	20.5075	19.5427	19.5779	19.1996	20.5075	19.5427	19.5779	19.1996	2	1	3	2	6	6	6	17.2	17.2	17.2	39558	0	11649	390750000	28
AT1G76810.1	| eukaryotic translation initiation factor 2 (eIF-2) family protein | chr1:28831366-28836310 REVERSE LENGTH=1294	18.2432	19.4427	19.8151	19.0877	19.4427	20.6083	20.1874	20.3531	24.4756	24.6721	25.0713	24.8081	24.1753	24.4396	24.4286	24.3801	2	2	1	1	9	9	9	9.3	9.3	9.3	142.11	0	20337	402720000	32
AT1G77060.1	| Phosphoenolpyruvate carboxylase family protein | chr1:28951804-28953449 REVERSE LENGTH=339	25.1501	24.9405	24.0757	25.2225	24.7275	24.9251	24.9057	24.7662	24.6024	25.0155	24.9271	24.7263	24.9174	25.0235	24.8421	25.2488	0	0	0	1	6	5	5	24.5	22.4	22.4	36565	0	10633	594710000	28
AT1G77090.1	| Mog1/PsbP/DUF1795-like photosystem II reaction center PsbP family protein | chr1:28960576-28961875 REVERSE LENGTH=260	27.3731	27.333	27.321	27.4901	27.2755	26.9964	27.3721	27.8116	27.0309	27.325	27.3132	26.8246	26.9448	27.1329	27.2735	26.8986	0	0	0	0	6	6	6	27.3	27.3	27.3	28501	0	50.56	3313300000	101
AT1G77120.1	ADH1, ADH, ATADH, ATADH1 | alcohol dehydrogenase 1 | chr1:28975509-28977216 FORWARD LENGTH=379	24.9594	24.678	24.8499	24.6091	25.2484	25.2304	25.6063	25.2239	25.3562	25.4744	25.1449	24.778	25.3302	24.9786	25.2342	24.8846	0	0	0	0	5	5	5	13.2	13.2	13.2	41178	0	13.67	721000000	39
AT1G77490.1	TAPX | thylakoidal ascorbate peroxidase | chr1:29117688-29120046 FORWARD LENGTH=426	30.102	30.0892	30.1845	29.9584	30.1101	29.9786	30.1489	30.2182	29.839	29.964	30.1089	29.746	29.9302	30.2451	30.0178	29.813	0	0	0	0	16	16	12	39.9	39.9	31.7	46092	0	118.05	23101000000	403
AT1G77510.1	ATPDIL1-2, PDI6, ATPDI6, PDIL1-2 | PDI-like 1-2 | chr1:29126742-29129433 FORWARD LENGTH=508	27.333	27.2648	27.5599	27.301	26.7819	26.8963	27.3384	27.4973	26.832	27.5943	27.2703	27.9339	27.5557	27.0589	28.0805	26.883	0	0	0	0	22	19	18	50.4	43.3	41.9	56364	0	136.24	3801400000	165
AT1G77590.1	LACS9 | long chain acyl-CoA synthetase 9 | chr1:29148501-29151776 REVERSE LENGTH=691	26.4597	26.8697	27.0538	26.712	26.5696	26.941	26.7605	26.7453	26.6285	26.6048	26.7312	26.6572	26.8624	27.0615	26.5705	26.6711	0	0	0	0	7	6	6	14	12.4	12.4	76175	0	26787	2253200000	75
AT1G78060.1	| Glycosyl hydrolase family protein | chr1:29349796-29352868 REVERSE LENGTH=767	27.2122	27.265	27.3229	27.0567	26.8492	26.6836	26.884	27.1301	27.2172	27.0225	26.8532	26.9373	26.7811	26.6487	27.0579	26.526	0	0	0	0	14	14	14	26.5	26.5	26.5	83891	0	130.33	2732300000	130
AT1G78300.1	GRF2, 14-3-3OMEGA, GF14 OMEGA | general regulatory factor 2 | chr1:29461883-29463052 FORWARD LENGTH=259	28.186	28.4654	27.9147	27.88	28.3121	28.0871	28.1201	28.4767	28.3169	28.3156	28.0188	28.5368	28.4387	28.5074	28.4873	28.2142	0	0	0	0	14	10	10	59.8	41.7	41.7	29161	0	137.23	6891500000	171
AT1G78370.1	ATGSTU20, GSTU20 | glutathione S-transferase TAU 20 | chr1:29484428-29485204 REVERSE LENGTH=217	29.8926	29.8677	29.8958	29.7203	29.6697	29.3546	29.677	29.4523	29.7215	30.1163	29.7187	30.0139	29.9171	29.5259	30.0074	29.6213	0	0	0	0	12	10	10	43.3	42.4	42.4	25006	0	67612	19257000000	187
AT1G78380.1	ATGSTU19, GST8, GSTU19 | glutathione S-transferase TAU 19 | chr1:29486659-29487819 REVERSE LENGTH=219	30.5682	30.5466	30.7041	30.5444	30.4752	30.5918	30.8167	30.6639	30.7936	30.7006	30.4954	30.6008	30.6288	30.6163	30.4811	30.3668	0	0	0	0	14	14	11	45.7	45.7	40.6	25.65	0	51929	34527000000	329
AT1G78570.1	RHM1, ROL1, ATRHM1 | rhamnose biosynthesis 1 | chr1:29550110-29552207 FORWARD LENGTH=669	27.956	27.8899	28.0282	27.7723	27.4816	27.6695	27.7276	27.7645	28.4062	27.8982	27.8648	28.0585	27.7302	27.6932	27.8994	27.9021	0	0	0	0	16	16	8	25.7	25.7	13.6	75371	0	54516	5156100000	201
AT1G78620.1	| Protein of unknown function DUF92, transmembrane | chr1:29573862-29575758 REVERSE LENGTH=333;| Protein of unknown function DUF92, transmembrane | chr1:29573862-29575758 REVERSE LENGTH=342	25.6537	25.1964	25.6546	25.4969	24.9396	24.2952	25.0802	25.3867	25.4165	25.4815	25.3768	25.4383	25.2796	25.2285	25.6017	25.234	1	1	1	1	3	3	3	9	9	9	34874	0	10297	791190000	40
AT1G78630.1	emb1473 | Ribosomal protein L13 family protein | chr1:29575997-29577406 FORWARD LENGTH=241	28.4241	28.2246	28.3163	28.3926	28.4846	28.7136	28.2779	28.3924	28.6144	28.3363	28.6614	28.2375	28.5484	28.552	28.0442	28.486	0	0	0	0	8	8	8	38.6	38.6	38.6	26788	0	162.74	9288800000	275
AT1G78680.2	GGH2 | gamma-glutamyl hydrolase 2 | chr1:29593933-29595968 FORWARD LENGTH=333;ATGGH2, GGH2 | gamma-glutamyl hydrolase 2 | chr1:29593933-29596037 FORWARD LENGTH=347	26.2138	25.7649	25.8079	26.3765	26.6002	26.2696	26.2309	26.1181	26.2029	26.3336	26.4262	26.0778	26.1662	25.6474	26.552	26.0049	0	0	0	0	9	9	9	30	30	30	36957	0	47966	1563100000	100
AT1G78820.1	| D-mannose binding lectin protein with Apple-like carbohydrate-binding domain | chr1:29634401-29635768 REVERSE LENGTH=455	27.2593	27.5738	27.4727	27.3146	27.537	27.5689	27.2675	27.4195	27.6151	27.1236	27.6132	27.3733	27.5422	27.9609	27.3591	27.5258	0	0	0	0	11	7	7	35.4	23.5	23.5	50594	0	56393	3797800000	141
AT1G78830.1	| Curculin-like (mannose-binding) lectin family protein | chr1:29637141-29638508 REVERSE LENGTH=455	29.1866	29.6388	29.4373	29.2056	29.6542	29.825	29.4598	29.31	29.9121	29.2647	29.4186	29.2528	29.2356	29.6389	29.4511	29.6028	0	0	0	0	15	15	11	46.4	46.4	34.5	50342	0	197.13	15257000000	294
AT1G78850.1	| D-mannose binding lectin protein with Apple-like carbohydrate-binding domain | chr1:29642072-29643397 REVERSE LENGTH=441;| D-mannose binding lectin protein with Apple-like carbohydrate-binding domain | chr1:29646168-29647499 REVERSE LENGTH=443	29.3856	30.0715	29.5582	29.6886	29.768	30.1923	29.5347	29.2511	30.2683	29.8187	29.9004	29.5209	29.4871	29.9655	29.9127	29.5608	0	0	0	0	14	14	14	38.3	38.3	38.3	49051	0	137.14	18338000000	262
AT1G78900.2	VHA-A | vacuolar ATP synthase subunit A | chr1:29660463-29664575 FORWARD LENGTH=623;VHA-A | vacuolar ATP synthase subunit A | chr1:29660463-29664575 FORWARD LENGTH=623	31.8165	32.0018	32.1052	31.743	32.004	31.8945	31.7882	31.9177	31.8451	31.7159	31.8505	31.7709	31.7093	31.985	31.7786	31.6139	0	0	0	0	27	27	27	51.7	51.7	51.7	68812	0	323.31	82276000000	735
AT1G78920.1	AVP2, AVPL1, AtVHP2;1, VHP2;1, VP2 | vacuolar H+-pyrophosphatase 2 | chr1:29672340-29676761 FORWARD LENGTH=802;AVP2, AVPL1, AtVHP2;1, VHP2;1, VP2 | vacuolar H+-pyrophosphatase 2 | chr1:29672340-29676761 FORWARD LENGTH=802;VHP2;2, AtVHP2;2 | Inorganic H	25.5233	25.5333	25.139	25.2468	24.9428	25.4816	25.7504	24.9137	25.5715	25.6083	25.853	25.3518	25.4116	24.9609	25.4394	25.2866	0	0	0	0	8	8	8	10.1	10.1	10.1	85132	0	32413	860970000	78
AT1G79010.1	| Alpha-helical ferredoxin | chr1:29725138-29726933 REVERSE LENGTH=222	26.1687	25.9879	26.0889	26.0788	25.728	26.1335	26.0693	25.9044	26.3295	26.0578	26.2389	26.0869	26.5084	25.8171	25.9642	25.8558	0	0	0	0	8	8	2	35.6	35.6	9	25502	0	22983	1451800000	80
AT1G79040.1	PSBR | photosystem II subunit R | chr1:29736085-29736781 FORWARD LENGTH=140	30.4631	30.4951	30.7405	30.1817	30.738	30.3864	30.7642	30.1371	30.8855	30.2065	30.0666	30.7657	29.5394	30.1141	30.4842	30.0689	0	0	0	0	2	2	2	27.9	27.9	27.9	14586	0	115.35	33179000000	320
AT1G79230.1	ST1, ATMST1, MST1, ATRDH1, STR1 | mercaptopyruvate sulfurtransferase 1 | chr1:29800824-29803679 FORWARD LENGTH=379;ST1, ATMST1, MST1, ATRDH1 | mercaptopyruvate sulfurtransferase 1 | chr1:29801358-29803679 FORWARD LENGTH=322;ST1, ATMST1, MST1, ATRDH1 | m	26.9436	27.018	27.0843	27.0456	26.8928	26.8471	26.9091	26.9312	26.8522	27.0038	26.899	27.055	27.067	26.7862	26.9633	26.8397	0	0	0	0	6	6	6	20.1	20.1	20.1	41893	0	67265	2748100000	117
AT1G79280.1	NUA, AtTPR | nuclear pore anchor | chr1:29819176-29832809 REVERSE LENGTH=2093;NUA | nuclear pore anchor | chr1:29819176-29832809 REVERSE LENGTH=2094;NUA | nuclear pore anchor | chr1:29819176-29832809 REVERSE LENGTH=2115	23.4253	23.2271	23.0743	23.3947	22.9887	23.6392	23.6708	23.2085	22.8679	22.9413	23.3915	22.6765	23.1477	22.8975	23.6075	23.3045	1	0	1	1	8	8	8	4.8	4.8	4.8	237.04	0	20667	186410000	25
AT1G79340.1	AtMC4, MC4 | metacaspase 4 | chr1:29842849-29844368 FORWARD LENGTH=418	26.0238	26.5401	26.2764	25.9243	25.648	26.1071	25.9299	26.2106	26.4683	26.1681	26.235	25.862	26.0614	26.3679	25.8776	26.149	0	0	0	0	7	7	7	22.5	22.5	22.5	45483	0	20319	1489300000	66
AT1G79440.1	ALDH5F1, SSADH1, SSADH | aldehyde dehydrogenase 5F1 | chr1:29882525-29887275 REVERSE LENGTH=528	29.078	29.2808	29.0112	28.7597	28.8777	28.9401	28.9334	29.2147	28.7559	28.9964	28.7905	28.6939	28.7711	28.6895	28.9525	28.4515	0	0	0	0	20	20	20	45.1	45.1	45.1	56558	0	173.79	10711000000	268
AT1G79500.4	AtkdsA1 | Aldolase-type TIM barrel family protein | chr1:29903604-29905989 FORWARD LENGTH=290;AtkdsA1 | Aldolase-type TIM barrel family protein | chr1:29903604-29905989 FORWARD LENGTH=290;AtkdsA1 | Aldolase-type TIM barrel family protein | chr1:29903604	24.6486	25.1197	24.6167	24.4889	25.0094	24.7264	24.4541	24.8097	25.3209	25.1781	24.9397	25.1461	24.7966	24.7885	24.8294	24.7383	0	1	0	1	8	8	4	31.7	31.7	18.3	31656	0	20949	568240000	48
AT1G79550.2	PGK | phosphoglycerate kinase | chr1:29924347-29926295 REVERSE LENGTH=401;PGK | phosphoglycerate kinase | chr1:29924347-29926295 REVERSE LENGTH=401	29.8519	29.8987	29.9025	30.0105	29.8059	29.9168	29.7308	29.9825	29.8928	29.9324	29.9467	29.6768	29.8117	29.8456	29.7902	29.8619	0	0	0	0	17	14	14	56.9	45.1	45.1	42131	0	150	20732000000	328
AT1G79600.1	| Protein kinase superfamily protein | chr1:29950105-29952516 REVERSE LENGTH=711	25.967	26.0335	26.3311	25.6353	25.9449	25.7249	25.6456	26.3719	25.8148	25.4593	25.8016	25.471	25.5755	26.0559	25.8506	25.3098	0	0	0	0	9	9	9	13.9	13.9	13.9	79021	0	30271	1258900000	67
AT1G79690.1	atnudt3, NUDT3 | nudix hydrolase homolog 3 | chr1:29985360-29990171 FORWARD LENGTH=772	26.774	27.0339	27.3614	26.8578	26.9742	26.8694	27.048	26.7262	26.652	26.9069	26.7817	27.344	27.0225	26.8991	26.9181	26.9084	0	0	0	0	19	19	19	28.6	28.6	28.6	86856	0	54249	2617200000	130
AT1G79790.2	| Haloacid dehalogenase-like hydrolase (HAD) superfamily protein | chr1:30016987-30017904 REVERSE LENGTH=198;| Haloacid dehalogenase-like hydrolase (HAD) superfamily protein | chr1:30016987-30018186 REVERSE LENGTH=245	25.2105	25.1506	25.135	25.0199	25.168	25.349	25.0992	25.3489	24.9777	25.0532	24.9071	24.7427	24.9163	25.4387	25.1258	25.0921	1	0	0	0	4	4	4	19.2	19.2	19.2	22657	0	93302	691760000	38
AT1G79850.1	RPS17, CS17, PRPS17 | ribosomal protein S17 | chr1:30041473-30041922 REVERSE LENGTH=149	28.4345	28.2969	28.5241	28.1253	28.1	28.5835	28.3568	28.3211	28.3134	28.0844	28.7434	28.2426	28.4184	28.2241	28.3683	28.5857	0	0	0	0	5	5	5	33.6	33.6	33.6	16282	0	29.74	6801600000	98
AT1G79870.1	| D-isomer specific 2-hydroxyacid dehydrogenase family protein | chr1:30044794-30045851 FORWARD LENGTH=313;| D-isomer specific 2-hydroxyacid dehydrogenase family protein | chr1:30044794-30045851 FORWARD LENGTH=294	28.0705	27.9261	27.7627	27.7959	27.8079	27.6695	28.071	27.8866	27.6748	27.7281	27.8539	27.6826	27.4633	27.657	27.7684	27.3804	0	0	0	0	9	9	9	31.9	31.9	31.9	34161	0	25521	4673400000	108
AT1G79920.2	| Heat shock protein 70 (Hsp 70) family protein | chr1:30058935-30062224 REVERSE LENGTH=831;| Heat shock protein 70 (Hsp 70) family protein | chr1:30058935-30062224 REVERSE LENGTH=831	29.1647	29.0469	28.922	28.7311	28.8062	29.0544	28.8219	29.0711	28.9653	28.7993	28.8139	29.1826	28.8846	28.9217	28.9868	28.6939	0	0	0	0	26	26	3	41.8	41.8	7.7	91679	0	118.94	10734000000	274
AT1G79930.1	HSP91 | heat shock protein 91 | chr1:30063781-30067067 REVERSE LENGTH=831;HSP91 | heat shock protein 91 | chr1:30063924-30067067 REVERSE LENGTH=789	24.357	23.6221	24.1633	24.6678	24.7324	24.37	24.3709	23.9146	24.4814	23.8681	24.8938	24.5671	24.6417	24.6349	24.5918	25.0231	1	0	1	0	25	2	2	38.3	4.2	4.2	91749	0	19662	434880000	48
AT1G80030.3	| Molecular chaperone Hsp40/DnaJ family protein | chr1:30105398-30108873 REVERSE LENGTH=500;| Molecular chaperone Hsp40/DnaJ family protein | chr1:30105398-30108873 REVERSE LENGTH=500;| Molecular chaperone Hsp40/DnaJ family protein | chr1:30105398-30	26.2244	26.4568	25.7761	26.3427	25.7083	25.8111	26.1698	26.6129	25.458	25.8538	25.8662	26.225	25.7315	26.4212	26.3906	26.4348	0	0	0	0	7	7	7	17.6	17.6	17.6	53.82	0	45934	1514600000	62
AT1G80070.1	SUS2, EMB33, EMB177, EMB14 | Pre-mRNA-processing-splicing factor | chr1:30118052-30127574 FORWARD LENGTH=2359;| Pre-mRNA-processing-splicing factor | chr4:18101438-18111029 REVERSE LENGTH=2332	24.4725	24.9457	24.619	24.6453	25.002	24.7322	24.4364	24.7115	24.611	24.7867	24.8751	25.1934	25.1088	24.799	25.1536	25.1367	1	0	0	0	11	11	11	5.6	5.6	5.6	275.42	0	28178	599520000	39
AT1G80230.1	| Rubredoxin-like superfamily protein | chr1:30169784-30170999 REVERSE LENGTH=171	24.3574	24.5189	24.2708	24.3153	19.3622	20.2496	19.2369	18.7108	24.4201	24.1699	24.3494	24.5253	19.204	19.2369	19.7564	20.2759	0	3	1	2	3	3	2	32.2	32.2	19.3	18583	0	19155	337320000	16
AT1G80300.1	NTT1, ATNTT1 | nucleotide transporter 1 | chr1:30191954-30194280 FORWARD LENGTH=624	26.1881	26.7325	26.8317	26.4539	26.3165	25.9257	26.0799	26.4333	26.0562	25.8818	25.9084	26.2803	26.2856	26.3441	25.5377	25.9654	0	0	0	0	10	10	3	18.3	18.3	6.7	68134	0	53.94	1712100000	60
AT1G80360.1	| Pyridoxal phosphate (PLP)-dependent transferases superfamily protein | chr1:30208736-30210643 REVERSE LENGTH=394	25.4459	26.0343	25.7138	26.0203	25.6348	26.1824	25.9839	25.5803	25.8258	25.9053	25.7818	25.8369	26.2318	25.7654	25.8247	25.9737	0	0	1	0	4	4	4	19	19	19	43761	0	56668	1220000000	32
AT1G80380.3	| P-loop containing nucleoside triphosphate hydrolases superfamily protein | chr1:30217895-30219784 FORWARD LENGTH=364;| P-loop containing nucleoside triphosphate hydrolases superfamily protein | chr1:30217332-30219784 FORWARD LENGTH=450;| P-loop con	29.8636	29.947	30.0784	29.8137	30.1892	29.9364	29.9238	30.0181	29.7192	30.0157	29.9577	29.6178	29.5311	29.9249	29.8344	29.8859	0	0	0	0	14	14	14	44.2	44.2	44.2	40819	0	182.16	20857000000	193
AT1G80410.1	EMB2753 | tetratricopeptide repeat (TPR)-containing protein | chr1:30227963-30234832 REVERSE LENGTH=897;EMB2753 | tetratricopeptide repeat (TPR)-containing protein | chr1:30227779-30234832 REVERSE LENGTH=911	27.4891	27.8342	27.3914	27.278	27.648	27.4176	27.4917	27.3103	27.5389	27.3551	27.7467	27.4455	27.5435	27.6456	27.6634	27.4968	0	0	0	0	25	25	25	32.2	32.2	32.2	102.15	0	117.74	3980800000	177
AT1G80460.2	NHO1, GLI1 | Actin-like ATPase superfamily protein | chr1:30246960-30249055 REVERSE LENGTH=482;NHO1, GLI1 | Actin-like ATPase superfamily protein | chr1:30246960-30249055 REVERSE LENGTH=522	25.003	24.3786	25.4467	24.6443	24.2394	24.798	25.1525	24.661	24.9715	25.0675	24.1661	24.58	24.5971	24.8293	25.4845	25.1948	1	0	0	0	8	8	8	17.8	17.8	17.8	52483	0	23567	594650000	48
AT1G80480.1	PTAC17 | plastid transcriptionally active 17 | chr1:30258272-30260570 REVERSE LENGTH=444	26.4122	26.5808	25.9844	26.1824	26.7488	26.7887	26.4208	26.3936	26.8069	26.7677	26.4941	26.3363	26.2562	26.4913	26.3145	26.672	0	0	0	0	9	9	7	23.6	23.6	18	49487	0	60382	1934900000	93
AT1G80560.1	ATIMD2, IMD2 | isopropylmalate dehydrogenase 2 | chr1:30287833-30290126 FORWARD LENGTH=405	25.4721	25.1554	24.8314	25.1081	25.3168	25.6161	25.3272	25.3894	25.2224	25.0645	25.3172	25.6892	25.1165	25.9619	25.7175	25.5995	0	1	0	0	10	4	4	29.1	15.6	15.6	43.37	0	21318	823690000	41
AT1G80600.1	WIN1 | HOPW1-1-interacting 1 | chr1:30298675-30300513 REVERSE LENGTH=457	28.7319	28.4186	28.7606	28.627	28.6576	28.9451	28.7015	28.8316	28.8941	28.6573	28.8141	28.629	29.0302	28.5664	28.567	28.9841	0	0	0	0	15	15	15	41.6	41.6	41.6	48826	0	96145	8910800000	122
AT1G80670.1	| Transducin/WD40 repeat-like superfamily protein | chr1:30320809-30323543 REVERSE LENGTH=349	18.5166	19.9962	20.162	18.7414	19.3456	19.4254	19.9919	18.2447	22.7683	23.2115	23.304	23.277	18.7414	19.9919	20.3422	20.5928	2	3	1	2	4	4	4	16.3	16.3	16.3	38268	0	12915	159060000	22
AT2G01140.1	| Aldolase superfamily protein | chr2:95006-96491 REVERSE LENGTH=391	28.7122	28.8092	28.8223	28.8373	28.5733	28.6108	28.5591	28.7636	28.6795	28.7992	28.8285	28.7384	28.8478	28.5726	28.6734	28.4806	0	0	0	0	11	9	9	38.1	33.8	33.8	42327	0	146.92	8846500000	147
AT2G01250.1	| Ribosomal protein L30/L7 family protein | chr2:132943-134264 REVERSE LENGTH=242;| Ribosomal protein L30/L7 family protein | chr2:133038-134264 REVERSE LENGTH=184	29.7216	29.8168	29.8449	29.8136	29.5744	30.0389	29.7268	29.6706	29.9311	29.9151	29.9147	30.2089	30.067	29.9875	29.8286	29.9123	0	0	0	0	15	15	9	50.8	50.8	26	28171	0	178.11	20003000000	222
AT2G01350.2	QPT | quinolinate phoshoribosyltransferase | chr2:165332-166842 REVERSE LENGTH=281;QPT | quinolinate phoshoribosyltransferase | chr2:165332-167058 REVERSE LENGTH=327;QPT | quinolinate phoshoribosyltransferase | chr2:165332-167209 REVERSE LENGTH=342;QPT	24.9396	25.0413	25.1213	24.9638	24.7818	24.6983	24.859	24.8994	25.1661	25.1303	25.4978	25.0461	24.9887	24.7228	24.6447	24.7174	0	0	0	0	5	5	5	18.1	18.1	18.1	30845	0	20.78	668180000	45
AT2G01470.1	STL2P, ATSEC12 | SEC12P-like 2 protein | chr2:212215-214435 REVERSE LENGTH=393	24.5323	25.1222	24.5736	24.9988	25.4231	24.7875	24.8955	24.8453	24.8341	24.8898	24.9813	23.9516	24.5947	25.032	24.5921	24.5253	0	0	0	0	6	6	6	21.4	21.4	21.4	42793	0	26378	600620000	39
AT2G01630.1	| O-Glycosyl hydrolases family 17 protein | chr2:279541-281955 REVERSE LENGTH=501;| O-Glycosyl hydrolases family 17 protein | chr2:279564-281955 REVERSE LENGTH=391	23.4047	23.4041	23.4014	23.3853	22.6413	23.2554	23.078	23.0914	20.1861	20.4525	19.1324	18.9121	18.2502	18.8245	18.9121	19.4864	1	1	2	2	2	2	1	5.2	5.2	2.4	53992	0	70066	159540000	17
AT2G01720.1	| Ribophorin I | chr2:317193-320016 REVERSE LENGTH=464	25.5044	26.0485	25.7162	25.093	25.7819	25.0823	25.6914	25.785	25.7435	25.5991	25.7248	26.3667	25.5007	25.5649	25.8683	25.2375	1	0	0	0	5	5	5	14.4	14.4	14.4	52218	0	23881	1108000000	30
AT2G01970.1	| Endomembrane protein 70 protein family | chr2:452197-454819 REVERSE LENGTH=592	26.9334	26.6246	26.566	26.4216	26.3221	26.165	26.1565	26.4698	26.6371	26.5813	26.8051	26.7469	26.7192	26.7013	26.5558	26.2792	0	0	0	0	11	11	3	17.9	17.9	3.7	68048	0	78019	2025000000	98
AT2G02040.1	ATPTR2-B, NTR1, PTR2-B, PTR2, ATPTR2 | peptide transporter 2 | chr2:487542-489707 FORWARD LENGTH=585	25.0297	25.7669	25.244	25.1665	24.6942	24.3781	25.0191	25.3855	24.7414	25.1919	25.2187	25.4124	24.9217	25.1132	25.1733	24.3621	0	0	0	0	7	7	5	14.2	14.2	10.1	64421	0	29033	746510000	49
AT2G02130.1	PDF2.3, LCR68 | low-molecular-weight cysteine-rich 68 | chr2:540071-540407 FORWARD LENGTH=77	22.8135	24.2689	24.6499	23.6807	21.3765	22.3965	20.6805	24.2596	23.8634	21.5252	24.5546	23.8258	18.7653	19.8467	20.3416	20.423	0	1	0	2	1	1	1	28.6	28.6	28.6	8544	0	11.98	370840000	38
AT2G02500.1	ISPD, ATMEPCT, MCT | Nucleotide-diphospho-sugar transferases superfamily protein | chr2:671054-673124 REVERSE LENGTH=302	26.6811	26.1076	25.9816	26.155	26.2582	26.0937	26.3826	26.2895	26.1742	26.101	26.5402	26.0295	26.2065	26.0936	26.3453	26.1025	0	0	0	0	5	5	5	20.2	20.2	20.2	33937	0	18219	1610200000	53
AT2G02560.2	CAND1, ATCAND1, ETA2, TIP120, HVE | cullin-associated and neddylation dissociated | chr2:690345-697342 FORWARD LENGTH=1217;CAND1, ATCAND1, ETA2, TIP120, HVE | cullin-associated and neddylation dissociated | chr2:690345-697342 FORWARD LENGTH=1219	20.0416	20.3922	19.9156	19.7796	20.3922	18.5884	20.6117	18.8079	19.9156	20.6117	19.0671	18.9361	23.451	23.2276	23.4515	23.6096	2	2	2	0	8	8	8	6.7	6.7	6.7	134.62	0	11976	207690000	18
AT2G02740.2	ATWHY3, PTAC11, WHY3 | ssDNA-binding transcriptional regulator | chr2:769389-770993 FORWARD LENGTH=267;ATWHY3, PTAC11, WHY3 | ssDNA-binding transcriptional regulator | chr2:769389-770993 FORWARD LENGTH=268	23.1825	23.1369	22.9491	23.2444	18.3903	18.4996	20.4359	19.1317	18.3598	19.1317	19.9035	19.7485	18.3598	19.1317	19.9035	19.7485	1	2	3	2	6	5	5	25.1	21	21	29.64	0	31984	172900000	21
AT2G03440.1	NRP1, ATNRP1 | nodulin-related protein 1 | chr2:1039409-1039972 REVERSE LENGTH=187	27.0677	27.3449	26.8055	26.389	26.5566	26.192	26.8277	27.4717	26.5776	26.3542	26.8003	26.8924	26.6895	26.0863	26.7826	26.6438	0	0	0	0	6	5	5	48.1	41.7	41.7	19.7	0	20369	2361600000	56
AT2G03510.1	| SPFH/Band 7/PHB domain-containing membrane-associated protein family | chr2:1066717-1068934 FORWARD LENGTH=356	26.7599	26.8813	27.2167	26.8109	27.1076	26.9509	26.9742	27.0654	26.7363	26.8474	27.1785	27.1399	26.9464	26.8898	27.1353	26.8778	0	0	0	0	6	6	6	15.2	15.2	15.2	40596	0	13262	2684600000	63
AT2G03550.1	| alpha/beta-Hydrolases superfamily protein | chr2:1077080-1078018 FORWARD LENGTH=312	26.2557	25.7913	25.7289	25.7353	26.3731	26.2426	25.9037	25.766	25.9138	26.1519	25.9242	25.3713	26.0457	25.6136	25.8474	25.7632	0	0	0	0	6	6	6	20.5	20.5	20.5	34749	0	13.05	1657700000	31
AT2G03750.1	| P-loop containing nucleoside triphosphate hydrolases superfamily protein | chr2:1147968-1149023 REVERSE LENGTH=351	20.2901	19.996	18.2884	18.9943	19.764	19.6985	19.633	20.054	24.3373	24.6118	23.8067	24.3989	18.2884	20.054	18.9195	18.2716	3	2	1	2	5	5	5	14.2	14.2	14.2	40837	0	13386	263900000	30
AT2G04030.2	CR88, Hsp88.1, AtHsp90.5 | Chaperone protein htpG family protein | chr2:1281983-1285909 FORWARD LENGTH=777;CR88, EMB1956, HSP90.5, Hsp88.1, AtHsp90.5 | Chaperone protein htpG family protein | chr2:1281983-1285909 FORWARD LENGTH=780	29.2673	29.0552	28.9085	28.99	29.2974	29.443	29.0177	29.0084	29.2039	29.1469	29.0322	29.4066	29.3888	29.1399	29.2923	29.4617	0	0	0	0	31	31	26	53.2	53.2	46.6	88255	0	284.24	12596000000	349
AT2G04039.2	| unknown protein;FUNCTIONS IN: molecular_function unknown;LOCATED IN: chloroplast;EXPRESSED IN: 21 plant structures;EXPRESSED DURING: 13 growth stages;CONTAINS InterPro DOMAIN/s: Protein of unknown function DUF2996 (InterPro:IPR021374);Has 157 Bla	25.3709	25.3681	24.7947	25.3109	25.3989	25.282	25.412	25.7389	25.032	24.9326	25.5128	25.0316	25.1575	24.8995	24.965	25.517	0	0	0	0	4	4	4	29.7	29.7	29.7	18335	0	30252	782390000	44
AT2G04350.2	LACS8 | AMP-dependent synthetase and ligase family protein | chr2:1516086-1519178 FORWARD LENGTH=720;LACS8 | AMP-dependent synthetase and ligase family protein | chr2:1516086-1519178 FORWARD LENGTH=720	27.254	27.0103	27.3019	27.0393	26.9014	26.8748	27.2777	27.5441	26.8316	27.2214	27.2583	27.0383	26.9964	26.9606	27.2369	26.7353	0	0	0	0	16	16	15	24.4	24.4	22.9	78342	0	46943	2976400000	115
AT3G10610.1	| Ribosomal S17 family protein | chr3:3319459-3319881 FORWARD LENGTH=140;| Ribosomal S17 family protein | chr2:1894757-1895179 REVERSE LENGTH=140;| Ribosomal S17 family protein | chr2:1894757-1895179 REVERSE LENGTH=140;| Ribosomal S17 family protei	27.8604	28.0778	27.8224	28.3259	27.8566	28.3706	27.9127	28.0864	28.2089	27.8193	28.2734	28.2855	28.2405	27.9024	27.5165	28.4852	0	0	0	0	7	7	7	31.4	31.4	31.4	16036	0	30092	5800200000	133
AT2G04400.1	| Aldolase-type TIM barrel family protein | chr2:1531208-1533578 FORWARD LENGTH=402	25.4723	25.3227	25.6039	25.5919	25.2724	25.5449	25.584	25.2306	25.3672	25.1543	25.0535	25.1019	25.2334	25.1899	24.9246	25.1242	0	0	0	0	9	9	9	24.1	24.1	24.1	44577	0	18007	812790000	38
AT5G35680.2	| Nucleic acid-binding, OB-fold-like protein | chr5:13858152-13858589 REVERSE LENGTH=145;| Nucleic acid-binding, OB-fold-like protein | chr5:13858152-13858589 REVERSE LENGTH=145;| Nucleic acid-binding, OB-fold-like protein | chr2:1574802-1575239 REVE	25.0851	24.9931	24.6277	24.6567	18.9611	19.2064	18.9651	18.6239	18.6693	18.9651	19.161	18.9435	24.879	24.7654	25.2125	24.9595	0	2	2	1	2	2	2	14.5	14.5	14.5	16.59	0	79025	563840000	21
AT2G04700.1	| ferredoxin thioredoxin reductase catalytic beta chain family protein | chr2:1646961-1648345 FORWARD LENGTH=146	26.5581	26.3656	25.9592	26.368	26.4008	26.4462	26.94	26.2784	26.5759	26.3539	26.774	26.4127	26.6154	25.8446	26.1826	27.0051	0	0	0	0	5	5	5	37.7	37.7	37.7	16434	0	43244	1851800000	55
AT2G04842.1	EMB2761 | threonyl-tRNA synthetase, putative / threonine--tRNA ligase, putative | chr2:1698466-1701271 REVERSE LENGTH=650	26.8606	26.9375	27.3032	26.9946	26.7491	27.2124	26.8332	26.7447	26.9563	26.9842	27.0783	26.7091	26.7496	27.1157	26.7507	27.2119	0	0	0	0	15	15	15	25.4	25.4	25.4	74784	0	64649	2622800000	113
AT2G05070.1	LHCB2.2, LHCB2 | photosystem II light harvesting complex gene 2.2 | chr2:1799436-1800329 REVERSE LENGTH=265;LHCB2.1, LHCB2 | photosystem II light harvesting complex gene 2.1 | chr2:1823449-1824331 REVERSE LENGTH=265;LHCB2.4, LHCB2.3, LHCB2 | photosystem	32.6374	32.6233	33.1122	33.1633	32.7066	33.3841	32.9791	32.7902	32.8981	33.016	32.9463	32.4004	32.6515	32.8831	32.2981	32.7366	0	0	0	0	9	6	6	56.6	49.8	49.8	28.62	0	89945	161000000000	337
AT2G05310.1	| unknown protein;FUNCTIONS IN: molecular_function unknown;INVOLVED IN: biological_process unknown;LOCATED IN: chloroplast;BEST Arabidopsis thaliana protein match is: unknown protein (TAIR:AT4G13500.1);Has 50 Blast hits to 50 proteins in 20 species:	23.3996	24.4139	25.3247	24.5775	20.3349	20.4054	18.6488	19.6462	23.6486	24.0335	23.7534	23.1386	19.8641	19.5682	20.6128	19.7304	1	2	1	4	2	2	2	14.4	14.4	14.4	13808	0	18021	277960000	19
AT2G05380.1	GRP3S | glycine-rich protein 3 short isoform | chr2:1966851-1967820 FORWARD LENGTH=116;GRP3S | glycine-rich protein 3 short isoform | chr2:1966851-1967820 FORWARD LENGTH=102	20.7668	21.1727	18.2291	21.8242	22.1029	21.2921	21.5232	19.0863	22.9254	20.8727	19.0595	22.737	22.6825	21.4419	21.524	22.7257	0	0	1	0	2	2	2	31	31	31	11586	0	89238	101010000	43
AT2G05710.1	ACO3 | aconitase 3 | chr2:2141591-2146350 FORWARD LENGTH=990	29.852	30.1496	29.9509	30.1465	29.4363	29.4947	29.918	30.1173	29.6502	29.7828	29.7709	29.8443	30.0292	29.6903	29.9506	29.4696	0	0	0	0	30	30	21	41	41	29.4	108.2	0	280.6	19814000000	423
AT2G05830.3	| NagB/RpiA/CoA transferase-like superfamily protein | chr2:2230057-2231839 FORWARD LENGTH=326;| NagB/RpiA/CoA transferase-like superfamily protein | chr2:2230057-2231839 FORWARD LENGTH=326;| NagB/RpiA/CoA transferase-like superfamily protein | chr2:	24.7432	25.3995	25.2671	25.184	24.4638	24.5885	24.421	25.0467	24.4151	24.4405	23.9148	24.3488	24.5693	24.4551	24.9676	24.1948	1	1	0	1	5	5	5	17.2	17.2	17.2	34275	0	11649	519220000	28
AT2G05840.1	PAA2 | 20S proteasome subunit PAA2 | chr2:2234226-2236053 FORWARD LENGTH=246;PAA2 | 20S proteasome subunit PAA2 | chr2:2234226-2235973 FORWARD LENGTH=220	27.7629	28.0137	27.8633	27.6218	27.3622	27.2268	27.8238	28.138	27.494	27.8207	27.4925	27.8221	27.4021	27.8192	27.9593	27.2313	0	0	0	0	12	12	5	55.3	55.3	27.6	27.35	0	50356	4552300000	110
AT2G05920.1	| Subtilase family protein | chr2:2269831-2272207 REVERSE LENGTH=754	25.8842	25.961	26.043	25.497	25.3323	25.3082	25.504	25.8767	25.6905	26.0446	25.5445	26.0855	25.4456	25.5237	25.9953	25.8832	0	0	0	0	9	9	9	17.4	17.4	17.4	80014	0	46929	1192400000	93
AT2G05990.2	MOD1, ENR1 | NAD(P)-binding Rossmann-fold superfamily protein | chr2:2322876-2324867 FORWARD LENGTH=390;MOD1, ENR1 | NAD(P)-binding Rossmann-fold superfamily protein | chr2:2322876-2324867 FORWARD LENGTH=390	29.3995	29.5037	29.637	29.3499	29.4102	29.3485	29.3334	29.4628	29.2166	29.3737	29.6195	29.5562	29.2826	29.6383	29.3184	29.2758	0	0	0	0	10	10	10	29.7	29.7	29.7	41213	0	146.92	15004000000	169
AT2G06050.3	OPR3 | oxophytodienoate-reductase 3 | chr2:2359240-2361971 REVERSE LENGTH=391;OPR3 | oxophytodienoate-reductase 3 | chr2:2359240-2361971 REVERSE LENGTH=391;OPR3, DDE1 | oxophytodienoate-reductase 3 | chr2:2359240-2361971 REVERSE LENGTH=391	27.5407	26.9617	28.0135	27.3192	28.3252	27.2969	27.2557	27.5067	27.0558	27.4261	26.3809	27.4053	27.7984	27.2046	27.8681	27.4761	0	0	0	0	10	10	10	30.2	30.2	30.2	42691	0	58754	3798000000	100
AT2G06850.1	EXGT-A1, EXT, XTH4 | xyloglucan endotransglucosylase/hydrolase 4 | chr2:2763619-2765490 FORWARD LENGTH=296	29.378	29.6732	29.6024	29.4937	29.2116	29.3813	29.2874	28.588	30.0735	29.9106	30.0974	29.9053	29.1895	29.914	29.9987	29.6446	0	0	0	0	15	15	13	49.7	49.7	43.9	34291	0	77297	16864000000	216
AT2G07050.1	CAS1 | cycloartenol synthase 1 | chr2:2924629-2930295 FORWARD LENGTH=759	25.1863	25.0762	25.3592	24.9646	25.0265	25.0577	24.6943	25.3997	24.8266	24.7817	25.5519	25.1909	25.0302	24.7477	24.9993	24.7427	1	0	1	0	10	10	10	16.9	16.9	16.9	86032	0	20528	653830000	62
AT2G07698.1	| ATPase, F1 complex, alpha subunit protein | chr2:3361474-3364028 FORWARD LENGTH=777;ATP1 | ATP synthase subunit 1 | chrM:302166-303689 REVERSE LENGTH=507	32.4307	32.6378	32.586	32.4535	32.2852	32.2972	32.492	32.5657	32.3098	32.443	32.3363	32.3328	32.4914	32.1967	32.3884	32.2351	0	0	0	0	18	18	17	23.2	23.2	22.3	85932	0	113.86	125080000000	671
ATMG00480.1	ORFB, ATP8 | Plant mitochondrial ATPase, F0 complex, subunit 8 protein | chrM:129909-130385 FORWARD LENGTH=158;| Plant mitochondrial ATPase, F0 complex, subunit 8 protein | chr2:3386292-3386768 FORWARD LENGTH=158	27.9185	28.2307	28.2438	28.3113	27.7829	27.8082	28.4157	27.8602	27.9166	28.4614	27.7923	28.1943	28.3779	27.6221	28.4141	27.8221	0	0	0	0	7	7	7	40.5	40.5	40.5	18211	0	31314	5917800000	109
ATMG00220.1	COB | apocytochrome b | chrM:60235-61416 FORWARD LENGTH=393;| Di-haem cytochrome, transmembrane;Cytochrome b/b6, C-terminal | chr2:3450863-3452044 FORWARD LENGTH=393	25.6411	25.7842	25.8448	26.415	25.139	25.7028	25.9105	25.5192	26.2068	25.8678	26.0979	25.8202	25.9888	24.9242	25.8381	25.5938	1	0	0	0	2	2	2	5.6	5.6	5.6	44146	0	6762	1209500000	50
AT2G09990.1	| Ribosomal protein S5 domain 2-like superfamily protein | chr2:3781442-3781882 FORWARD LENGTH=146	29.1732	29.3637	29.0418	29.4299	28.9168	29.2801	29.3238	29.2268	29.448	29.1232	29.409	29.2266	29.4465	29.0988	29.1572	29.5858	0	0	0	0	9	9	1	63.7	63.7	6.8	16631	0	31008	13016000000	131
AT2G10940.2	| Bifunctional inhibitor/lipid-transfer protein/seed storage 2S albumin superfamily protein | chr2:4311160-4312035 REVERSE LENGTH=291;| Bifunctional inhibitor/lipid-transfer protein/seed storage 2S albumin superfamily protein | chr2:4311160-4312035 REV	30.0755	30.0912	30.4103	29.2089	29.2143	29.8422	29.0259	30.438	29.7362	29.6871	28.7211	29.2331	27.8877	29.9012	29.0144	29.496	0	0	0	0	4	4	4	14.4	14.4	14.4	29648	0	20038	17421000000	38
AT2G13360.2	AGT, AGT1, SGAT | alanine:glyoxylate aminotransferase | chr2:5539417-5540902 REVERSE LENGTH=401;AGT, AGT1, SGAT | alanine:glyoxylate aminotransferase | chr2:5539417-5540902 REVERSE LENGTH=401	31.5351	31.4571	31.4625	31.6664	31.6212	31.5149	31.5018	31.7651	31.2687	31.5527	31.5952	31.3248	31.2825	31.3647	31.5611	31.4813	0	0	0	0	20	20	20	77.1	77.1	77.1	44207	0	194.84	64015000000	570
AT2G13540.1	ENS, ABH1, CBP80, ATCBP80 | ARM repeat superfamily protein | chr2:5637053-5642813 FORWARD LENGTH=848	24.6351	24.7818	24.3204	24.6164	24.432	24.5655	25.0068	25.0339	24.6608	24.8469	25.0745	24.4337	24.7237	24.5066	24.5778	24.5989	0	0	0	0	7	7	7	8.8	8.8	8.8	96547	0	18712	545000000	27
AT2G13560.1	NAD-ME1 | NAD-dependent malic enzyme 1 | chr2:5650089-5655103 FORWARD LENGTH=623	27.3614	27.175	27.0148	26.7221	27.2822	27.0241	27.026	27.3329	27.2549	26.9261	26.7415	27.3909	27.4509	27.0925	27.4835	26.6324	0	0	0	0	11	11	11	19.7	19.7	19.7	69655	0	36747	3076600000	91
AT2G14170.2	ALDH6B2 | aldehyde dehydrogenase 6B2 | chr2:5977727-5981489 REVERSE LENGTH=498;ALDH6B2 | aldehyde dehydrogenase 6B2 | chr2:5977851-5981899 REVERSE LENGTH=595;ALDH6B2 | aldehyde dehydrogenase 6B2 | chr2:5977727-5981899 REVERSE LENGTH=607	26.2954	26.4021	26.2869	26.5789	25.6467	26.156	26.2713	25.5527	26.1245	26.2476	26.3652	26.0916	26.3336	26.048	26.1015	26.1704	0	0	0	0	8	8	8	21.7	21.7	21.7	53406	0	39331	1509900000	87
AT2G14260.1	PIP | proline iminopeptidase | chr2:6041441-6043869 REVERSE LENGTH=380	26.6447	26.508	26.7595	26.4049	26.6308	26.3344	26.6875	26.515	26.7556	26.6501	26.8776	26.679	26.3357	26.366	26.7246	26.3516	0	0	0	0	11	11	2	30.3	30.3	8.4	43058	0	28586	2020500000	91
AT2G14720.2	VSR4, VSR2;1, BP80-2;1, MTV4 | vacuolar sorting receptor 4 | chr2:6300878-6304156 REVERSE LENGTH=628;VSR4, VSR2;1, BP80-2;1, MTV4 | vacuolar sorting receptor 4 | chr2:6300878-6304156 REVERSE LENGTH=628	27.5958	27.4074	27.4476	27.8316	27.19	27.2354	27.8236	27.3687	27.4139	27.8695	27.8717	27.4974	27.7	27.4755	27.6503	27.4627	0	0	0	0	16	16	2	30.7	30.7	4.3	69812	0	44975	4065800000	121
AT2G14750.1	APK, AKN1, ATAKN1, APK1 | APS kinase | chr2:6314128-6315501 FORWARD LENGTH=276	24.9022	24.4359	24.6361	24.6614	20.3748	18.8301	19.599	19.5409	19.3888	19.5409	20.5201	18.2588	19.3888	19.5409	20.5201	18.2588	1	2	3	2	4	4	4	16.3	16.3	16.3	29787	0	95877	410380000	20
AT2G14880.1	| SWIB/MDM2 domain superfamily protein | chr2:6393686-6394841 REVERSE LENGTH=141	25.1727	24.9546	24.8529	24.9955	23.7803	24.1468	24.3843	25.3736	25.1482	24.3321	24.5772	25.2299	19.8959	19.2782	20.074	18.4564	0	1	0	2	3	3	2	29.1	29.1	23.4	15902	0	15217	555640000	21
AT2G15050.1	LTP, LTP7 | lipid transfer protein | chr2:6518888-6519259 FORWARD LENGTH=123;LTP, LTP7 | lipid transfer protein | chr2:6518888-6519888 FORWARD LENGTH=122;LTP, LTP7 | lipid transfer protein | chr2:6518888-6519888 FORWARD LENGTH=115	24.4865	24.37	24.3785	24.3171	24.088	24.0182	24.1541	24.0866	24.1934	25.0508	24.4517	24.247	23.9272	23.5657	24.3926	24.111	0	1	0	0	2	2	2	14.6	14.6	14.6	12995	0.00028361	41596	379880000	11
AT2G15620.1	NIR1, NIR, ATHNIR | nitrite reductase 1 | chr2:6810552-6812666 FORWARD LENGTH=586	29.3455	29.3824	29.3376	29.4198	29.9177	29.8368	29.4713	29.5142	29.5253	29.532	29.3009	28.9148	28.8097	29.1596	29.403	29.7209	0	0	0	0	21	21	21	40.6	40.6	40.6	65504	0	140.54	15561000000	330
AT2G16430.2	PAP10, ATPAP10 | purple acid phosphatase 10 | chr2:7120502-7122772 REVERSE LENGTH=468	24.784	25.0918	25.065	25.0663	25.1478	24.6644	24.5748	25.2291	24.5903	24.2096	24.8822	24.6555	20.3174	20.4633	19.5361	20.1954	0	0	1	2	3	3	3	9.6	9.6	9.6	54218	0	10309	639490000	28
AT2G16600.1	ROC3 | rotamase CYP 3 | chr2:7200862-7201383 FORWARD LENGTH=173;ROC3 | rotamase CYP 3 | chr2:7200862-7201383 FORWARD LENGTH=151	28.0317	28.1049	28.0647	27.9677	27.9659	28.0226	28.054	27.7669	28.3847	27.786	27.9269	28.4184	28.1719	27.6142	28.0171	28.2132	0	0	0	0	7	5	5	54.9	46.2	46.2	18492	0	128.72	6499000000	132
AT2G16950.2	TRN1, ATTRN1 | transportin 1 | chr2:7353939-7360637 FORWARD LENGTH=891;TRN1, ATTRN1 | transportin 1 | chr2:7353939-7360637 FORWARD LENGTH=895	26.0466	26.0179	26.0154	25.8373	26.4598	25.8034	26.0393	25.8908	25.8022	26.0584	26.0694	26.1295	26.2046	25.8811	26.3569	25.8207	0	0	0	0	10	10	10	13.9	13.9	13.9	99108	0	33701	1398300000	42
AT2G17120.1	LYM2 | lysm domain GPI-anchored protein 2 precursor | chr2:7459156-7460648 FORWARD LENGTH=350	25.1296	24.8488	24.9387	24.9816	25.0059	25.1116	25.5463	24.809	25.0876	25.1992	24.6889	25.145	25.1826	24.5849	25.1629	25.0989	0	0	0	1	5	5	5	12	12	12	37739	0	97102	684510000	18
AT2G17200.1	DSK2 | ubiquitin family protein | chr2:7482133-7485090 REVERSE LENGTH=551	18.2468	18.8087	18.8571	19.419	23.149	23.0841	23.5217	23.9721	19.419	19.4855	19.6519	18.7185	19.419	19.4855	19.6519	18.7185	2	1	3	2	3	3	2	6.5	6.5	4.7	58053	0	45476	167120000	13
AT2G17265.1	HSK, DMR1 | homoserine kinase | chr2:7508606-7509718 FORWARD LENGTH=370	26.8009	26.8207	27.1461	26.2258	26.0876	25.7775	26.3638	26.9713	26.0159	26.2647	26.4518	26.5955	26.4279	26.6303	26.7322	25.776	0	0	0	0	6	6	6	18.1	18.1	18.1	38528	0	44053	2014100000	76
AT2G17290.1	CPK6, ATCDPK3, ATCPK6 | Calcium-dependent protein kinase family protein | chr2:7517005-7519239 FORWARD LENGTH=544;CPK26, ATCPK26 | calcium-dependent protein kinase 26 | chr4:17928994-17930486 REVERSE LENGTH=340;CPK26 | calcium-dependent protein kinase 2	25.9506	26.3099	26.1554	26.1543	25.94	25.9071	26.1286	25.631	26.2035	25.86	25.898	25.9432	25.9438	25.8612	25.9541	25.748	0	1	0	1	4	4	1	6.6	6.6	1.3	61111	0	11245	1266400000	59
AT2G17340.1	| Uncharacterised conserved protein (UCP030210) | chr2:7541615-7544089 REVERSE LENGTH=367	26.1175	25.737	26.0053	26.4327	26.4725	26.4226	26.1985	25.6989	26.3077	26.4002	25.7046	25.8323	26.3131	25.8923	25.7669	26.3742	0	0	0	0	9	9	7	30.2	30.2	25.3	40857	0	60809	1472600000	72
AT5G07090.2	| Ribosomal protein S4 (RPS4A) family protein | chr5:2202783-2203805 FORWARD LENGTH=244;| Ribosomal protein S4 (RPS4A) family protein | chr2:7546598-7548138 FORWARD LENGTH=261;| Ribosomal protein S4 (RPS4A) family protein | chr5:2202410-2203805 FORWA	30.4298	30.5959	30.6634	30.5738	30.367	30.4747	30.5506	30.6383	30.7164	30.3232	30.5294	30.716	30.8619	30.8855	30.5585	30.7156	0	0	0	0	16	16	1	63.5	63.5	2.9	27707	0	65481	34276000000	379
AT2G17380.1	AP19 | associated protein 19 | chr2:7553122-7554887 FORWARD LENGTH=161;| Clathrin adaptor complex small chain family protein | chr4:16832572-16833796 FORWARD LENGTH=162	19.0142	18.9943	18.3879	20.1951	18.5874	20.5731	18.3181	19.8902	23.4451	24.0167	24.3203	24.0492	18.5143	18.3181	20.122	20.5123	4	3	1	2	2	2	2	13	13	13	18759	0	78637	269990000	20
AT2G17390.1	AKR2B | ankyrin repeat-containing 2B | chr2:7555870-7557743 FORWARD LENGTH=344	27.3016	27.2855	27.2235	27.2865	19.9059	18.3223	19.639	20.0554	18.9271	19.639	19.4507	19.6759	27.6865	27.0483	27.0439	27.3951	1	2	2	1	6	4	4	20.1	11.6	11.6	36899	0	91557	3040300000	30
AT2G17420.1	NTRA, ATNTRA, NTR2 | NADPH-dependent thioredoxin reductase A | chr2:7564357-7566219 FORWARD LENGTH=378	26.975	27.0847	27.2627	27.1218	27.0278	26.6807	26.9269	26.8134	27.0375	26.8717	27.2652	27.2889	26.9799	27.1674	27.0115	26.8135	0	0	0	0	4	4	1	14.3	14.3	3.2	40014	0	65754	2768100000	64
AT2G17630.1	| Pyridoxal phosphate (PLP)-dependent transferases superfamily protein | chr2:7666637-7667905 FORWARD LENGTH=422	20.5394	20.1427	20.3325	18.9358	19.9622	18.5759	19.0166	18.6303	24.5489	24.1153	24.4299	24.612	18.9358	19.0166	18.2703	18.3511	2	3	1	2	8	2	2	21.6	5.7	5.7	46633	0	43806	364800000	20
AT2G17695.3	| FUNCTIONS IN: molecular_function unknown;INVOLVED IN: biological_process unknown;CONTAINS InterPro DOMAIN/s: Domain of unknown function DUF1990 (InterPro:IPR018960). | chr2:7684214-7685009 REVERSE LENGTH=205;| FUNCTIONS IN: molecular_function unkno	22.3546	22.3518	21.7704	22.8927	23.3045	22.5953	22.8671	22.5406	22.5956	23.0272	22.2626	23.3268	22.824	23.3454	23.4512	23.3918	0	1	0	0	4	4	4	22.4	22.4	22.4	23245	0	101.88	158270000	37
AT2G17840.1	ERD7 | Senescence/dehydration-associated protein-related | chr2:7755923-7757798 REVERSE LENGTH=452	27.861	28.0831	28.0538	28.1593	28.5949	28.678	28.3418	28.7051	28.3995	28.4104	27.654	27.9585	28.8469	28.8219	28.3664	27.9508	0	0	0	0	17	17	17	49.3	49.3	49.3	49	0	135.19	6876400000	220
AT2G17870.1	ATCSP3, CSP3 | cold shock domain protein 3 | chr2:7764276-7765181 REVERSE LENGTH=301	24.9776	25.7908	24.8214	25.0566	25.3937	24.6891	24.6742	25.9682	18.6108	20.0738	20.6098	19.6593	24.4729	25.6926	24.9368	24.7497	0	1	2	1	3	3	3	14.6	14.6	14.6	29564	0	10777	694680000	30
AT2G17972.1	| unknown protein;FUNCTIONS IN: molecular_function unknown;INVOLVED IN: biological_process unknown;LOCATED IN: chloroplast thylakoid membrane, chloroplast;EXPRESSED IN: 22 plant structures;EXPRESSED DURING: 14 growth stages;Has 34 Blast hits to 34	18.7222	19.1029	19.4837	20.4509	25.4431	25.8011	25.4394	25.6097	19.4837	20.3846	20.2124	19.6998	25.5409	25.4111	25.5315	25.5767	2	1	2	1	2	2	2	16.5	16.5	16.5	18009	0	77817	816260000	15
AT2G17980.1	ATSLY1 | Sec1/munc18-like (SM) proteins superfamily | chr2:7824352-7826404 FORWARD LENGTH=627	24.9669	24.5458	24.799	24.8114	24.3455	24.6923	24.739	24.8822	18.5445	20.2627	18.2538	18.5584	24.9424	25.0523	24.872	24.8632	1	1	3	1	8	8	8	19	19	19	69.15	0	47518	473430000	39
AT2G18020.1	EMB2296 | Ribosomal protein L2 family | chr2:7837151-7838160 FORWARD LENGTH=258	30.0095	29.8529	29.7693	30.1496	29.5067	29.6495	29.997	29.7374	29.8719	29.9317	30.1084	30.2281	30.0912	29.7779	29.8116	29.916	0	0	0	0	9	9	2	43.8	43.8	14.3	27859	0	85228	21126000000	292
AT2G18230.1	AtPPa2, PPa2 | pyrophosphorylase 2 | chr2:7932139-7933560 REVERSE LENGTH=218;AtPPa4, PPa4 | pyrophosphorylase 4 | chr3:19881491-19883308 FORWARD LENGTH=216;AtPPa3, PPa3 | pyrophosphorylase 3 | chr2:19253843-19255060 FORWARD LENGTH=216	29.0131	28.4211	28.4526	28.2767	27.8503	26.9232	28.2248	29.1835	26.9764	27.8764	28.3181	28.1239	27.6574	27.6199	28.3626	27.9009	0	0	0	0	6	6	3	31.7	31.7	21.1	24671	0	19902	6630400000	54
AT2G18710.1	SCY1 | SECY homolog 1 | chr2:8112231-8114452 REVERSE LENGTH=551	27.045	27.1273	27.2214	27.2659	27.1399	26.9757	27.3606	27.0969	27.3077	27.1333	27.3084	26.9755	27.1273	27.0656	27.0762	27.1166	0	0	0	0	9	9	9	15.8	15.8	15.8	59492	0	22849	2977400000	66
AT2G18960.1	AHA1, PMA, OST2, HA1 | H(+)-ATPase 1 | chr2:8221858-8227268 FORWARD LENGTH=949	30.9534	31.1965	31.1309	31.0195	30.9742	30.9697	31.0704	31.0413	31.046	31.0913	31.0587	30.9918	30.9373	31.0902	30.9178	31.0894	0	0	0	0	39	39	13	43.6	43.6	14.4	104.22	0	323.31	45826000000	668
AT2G19480.3	NAP1;2 | nucleosome assembly protein 1;2 | chr2:8438601-8441040 FORWARD LENGTH=372;NFA02, NFA2, NAP1;2 | nucleosome assembly protein 1;2 | chr2:8438601-8441040 FORWARD LENGTH=373;NFA02, NFA2, NAP1;2 | nucleosome assembly protein 1;2 | chr2:8438601-84410	19.4599	18.3	20.1401	19.4669	25.7629	26.072	26.2267	26.2668	25.0641	25.9085	25.8722	24.7525	25.6962	24.9007	25.7963	26.1442	2	0	0	1	8	8	6	24.7	24.7	19.4	42846	0	32811	952410000	49
AT2G19520.1	FVE, ACG1, MSI4, NFC4, NFC04, ATMSI4 | Transducin family protein / WD-40 repeat family protein | chr2:8456006-8459235 FORWARD LENGTH=507	25.9948	25.9147	24.8183	25.3359	25.2808	24.7014	25.9396	25.3509	25.5742	25.2554	25.6099	25.6686	25.0918	25.6232	25.8477	25.2089	0	0	0	0	6	6	6	21.3	21.3	21.3	55758	0	23531	954750000	46
AT2G19730.3	| Ribosomal L28e protein family | chr2:8511752-8512995 FORWARD LENGTH=143;| Ribosomal L28e protein family | chr2:8511752-8512995 FORWARD LENGTH=143;| Ribosomal L28e protein family | chr2:8511752-8512995 FORWARD LENGTH=143	25.2741	25.4402	25.12	25.2496	20.437	18.4011	18.7787	19.1564	25.3664	24.5853	24.9485	25.5324	25.8295	25.4186	24.3006	25.9273	1	2	0	0	3	3	3	25.2	25.2	25.2	15895	0	27472	731260000	28
AT2G19760.1	PFN1, PRF1 | profilin 1 | chr2:8517074-8518067 REVERSE LENGTH=131	25.7362	25.3567	25.1066	25.4586	24.997	24.915	25.0763	24.7947	25.3765	24.6443	25.4875	25.4949	25.2198	25.2306	25.6369	25.11	0	1	0	0	5	4	4	46.6	39.7	39.7	14266	0	14.62	790130000	45
AT2G19860.1	ATHXK2, HXK2 | hexokinase 2 | chr2:8570818-8573762 FORWARD LENGTH=502;ATHXK2, HXK2 | hexokinase 2 | chr2:8571949-8573762 FORWARD LENGTH=393	26.4412	26.3026	25.1246	25.6335	25.3485	25.0729	25.8018	26.4103	24.9422	25.5089	25.1699	25.2856	25.3246	25.6059	25.6765	25.245	0	0	1	0	7	3	3	17.9	9.8	9.8	54489	0	22571	1139200000	37
AT2G19940.2	| oxidoreductases, acting on the aldehyde or oxo group of donors, NAD or NADP as acceptor;copper ion binding | chr2:8613168-8615649 FORWARD LENGTH=401;| oxidoreductases, acting on the aldehyde or oxo group of donors, NAD or NADP as acceptor;copper ion	27.4975	27.4647	27.7006	27.5402	27.674	27.6999	27.445	27.5465	27.5336	27.6162	27.709	27.2837	27.4632	27.4066	27.567	27.6387	0	0	0	0	10	10	10	32.7	32.7	32.7	44135	0	66157	4025800000	103
AT2G20260.1	PSAE-2 | photosystem I subunit E-2 | chr2:8736780-8737644 FORWARD LENGTH=145	32.412	32.6894	32.8602	32.7682	32.6939	32.4326	32.8459	32.6691	32.5217	32.942	32.688	32.5048	32.4164	32.6175	32.4393	32.3176	0	0	0	0	7	7	5	60	60	45.5	15189	0	241.98	136360000000	397
AT2G20270.1	| Thioredoxin superfamily protein | chr2:8738001-8739617 REVERSE LENGTH=179;| Thioredoxin superfamily protein | chr2:8738001-8739617 REVERSE LENGTH=206	25.551	26.1616	25.9182	24.8092	25.1433	25.2603	24.7854	25.8836	25.2756	24.5585	25.1883	25.1065	24.8655	25.085	24.7755	25.5579	0	1	1	0	4	4	4	29.1	29.1	29.1	19125	0	34763	841160000	48
AT2G20360.1	| NAD(P)-binding Rossmann-fold superfamily protein | chr2:8786070-8789098 FORWARD LENGTH=402	28.2914	28.5811	28.4988	28.443	27.9909	28.0032	28.2466	28.5694	27.8451	28.2903	28.4338	28.1035	28.3111	28.1046	28.1116	27.8747	0	0	0	0	14	14	14	37.8	37.8	37.8	43935	0	76988	6642600000	151
AT2G20420.1	| ATP citrate lyase (ACL) family protein | chr2:8805574-8807858 FORWARD LENGTH=421	29.14	29.3092	29.1924	29.0017	28.9509	28.6148	28.9796	29.1934	28.8598	28.965	28.9485	29.1287	29.0799	28.9967	29.2274	28.7919	0	0	0	0	20	20	20	50.8	50.8	50.8	45345	0	71788	11505000000	232
AT2G20450.1	| Ribosomal protein L14 | chr2:8813923-8815071 FORWARD LENGTH=134	25.5381	25.7167	25.4174	25.411	19.9049	20.2097	19.6875	20.4789	19.0209	19.073	19.6385	18.2771	25.7378	25.5091	25.2602	25.5634	1	3	2	1	5	2	2	40.3	14.9	14.9	15506	0	57979	646530000	21
AT2G20580.1	RPN1A, ATRPN1A | 26S proteasome regulatory subunit S2 1A | chr2:8859211-8864699 FORWARD LENGTH=891	28.4527	28.619	28.1824	28.1196	28.2159	27.807	28.1068	28.4281	28.1518	28.3559	28.169	28.6052	28.3577	28.4792	28.5457	28.1518	0	0	0	0	25	25	15	33.9	33.9	22.8	98143	0	122.37	6941900000	251
AT2G20610.1	SUR1, HLS3, RTY, ALF1, RTY1 | Tyrosine transaminase family protein | chr2:8878150-8880298 REVERSE LENGTH=462;SUR1, HLS3, RTY, ALF1, RTY1 | Tyrosine transaminase family protein | chr2:8878308-8880298 REVERSE LENGTH=436	27.5515	27.6166	27.7312	27.1582	27.6366	27.388	26.9815	27.4088	27.1977	27.4016	27.5689	27.4583	27.5416	27.4149	27.7686	27.1768	0	0	0	0	14	14	14	37	37	37	51087	0	56386	3709000000	142
AT2G20630.1	PIA1 | PP2C induced by AVRRPM1 | chr2:8897826-8899648 REVERSE LENGTH=279;PIA1 | PP2C induced by AVRRPM1 | chr2:8897335-8899648 REVERSE LENGTH=290	27.2167	27.0806	27.063	27.0155	26.9632	27.3914	27.4908	27.3161	27.3413	27.1834	27.0106	27.1998	27.4456	26.7515	27.1974	26.9994	0	0	0	0	10	10	8	40.9	40.9	33.3	30496	0	30.09	3051600000	65
AT2G20690.1	| lumazine-binding family protein | chr2:8923342-8924621 FORWARD LENGTH=271	25.8805	26.1521	25.239	25.9084	25.0469	25.4756	25.821	25.8214	25.5594	25.8173	25.5088	25.4902	25.2881	25.042	25.525	25.7142	1	1	1	0	5	5	5	17	17	17	29639	0	10111	1034700000	33
AT2G20890.1	PSB29, THF1 | photosystem II reaction center PSB29 protein | chr2:8987783-8989185 FORWARD LENGTH=300	30.1333	30.0772	30.2383	30.405	30.4866	30.4553	30.2889	29.9629	30.2771	30.2701	30.1106	30.1552	30.2647	30.2718	30.3497	30.5453	0	0	0	0	8	8	8	27.3	27.3	27.3	33795	0	71689	26053000000	112
AT2G20990.1	SYTA, NTMC2TYPE1.1, ATSYTA, NTMC2T1.1, SYT1 | synaptotagmin A | chr2:9014827-9017829 FORWARD LENGTH=541;SYTA | synaptotagmin A | chr2:9014827-9017829 FORWARD LENGTH=565;SYTA | synaptotagmin A | chr2:9014827-9017829 FORWARD LENGTH=579	28.7644	28.9021	29.1224	28.7616	28.8909	28.943	28.9142	28.6618	28.651	28.6642	28.8694	28.7347	28.9128	28.7769	28.7003	28.5358	0	0	0	0	27	27	27	49.5	49.5	49.5	61743	0	101.35	10499000000	287
AT2G21170.1	TIM, PDTPI | triosephosphate isomerase | chr2:9071047-9073106 REVERSE LENGTH=315;TIM, PDTPI | triosephosphate isomerase | chr2:9071047-9073106 REVERSE LENGTH=306	30.2997	30.2748	30.412	30.0471	30.2366	29.8334	30.0723	30.1004	30.0885	29.9864	30.3099	30.2148	29.8831	30.514	30.1442	30.2884	0	0	0	0	11	10	10	38.4	35.9	35.9	33345	0	117.77	25630000000	287
AT2G21250.1	| NAD(P)-linked oxidoreductase superfamily protein | chr2:9103408-9105116 REVERSE LENGTH=309;| NAD(P)-linked oxidoreductase superfamily protein | chr2:9103703-9105116 REVERSE LENGTH=238	27.7143	27.5999	27.6651	27.9346	27.4183	27.692	27.6872	27.8554	27.748	27.9973	27.8719	27.7189	27.9045	27.6937	27.7482	27.7208	0	0	0	0	10	10	10	35.3	35.3	35.3	35.01	0	59141	4864700000	152
AT2G21280.1	GC1, ATSULA, SULA | NAD(P)-binding Rossmann-fold superfamily protein | chr2:9110502-9112679 REVERSE LENGTH=347	27.7583	27.2712	27.9468	27.5128	27.7595	27.5206	27.8869	27.593	27.4259	27.5407	27.6243	27.6342	27.5183	27.5363	27.4106	27.5041	0	0	0	0	10	10	10	36.3	36.3	36.3	37745	0	55678	4348000000	114
AT2G21330.1	FBA1 | fructose-bisphosphate aldolase 1 | chr2:9128416-9130152 REVERSE LENGTH=399;FBA1 | fructose-bisphosphate aldolase 1 | chr2:9128416-9130152 REVERSE LENGTH=389;FBA1 | fructose-bisphosphate aldolase 1 | chr2:9128762-9130152 REVERSE LENGTH=311	32.2946	32.1308	32.3085	32.5623	32.4777	32.534	32.1114	32.1987	32.4218	32.4578	32.2456	32.0692	32.2302	32.0941	32.2424	32.7248	0	0	0	0	18	9	8	53.6	32.6	30.1	42.93	0	323.31	115790000000	576
AT2G21370.2	XK-1, XK1 | xylulose kinase-1 | chr2:9137582-9139573 REVERSE LENGTH=385;XK-1, XK1 | xylulose kinase-1 | chr2:9137582-9140050 REVERSE LENGTH=478	25.2557	25.1782	25.68	25.027	25.0066	24.8722	24.9189	25.4735	25.1656	24.8797	25.4642	25.2151	25.0648	25.2083	25.0427	25.0625	0	0	0	0	6	6	6	21	21	21	41731	0	17323	770120000	26
AT2G21385.2	| unknown protein;FUNCTIONS IN: molecular_function unknown;INVOLVED IN: biological_process unknown;LOCATED IN: chloroplast;EXPRESSED IN: 22 plant structures;EXPRESSED DURING: 13 growth stages;Has 49 Blast hits to 49 proteins in 20 species: Archae -	26.3767	26.222	26.3292	26.0314	26.3503	26.1888	26.3431	26.0987	26.5418	26.5093	26.3866	26.4146	26.3708	26.43	26.2963	26.3672	0	0	0	0	8	8	8	33.3	33.3	33.3	28701	0	19568	1722800000	65
AT2G21390.1	| Coatomer, alpha subunit | chr2:9152428-9156577 FORWARD LENGTH=1218	26.6808	27.0876	26.8771	26.5243	26.7656	26.8297	26.631	26.8137	26.8823	26.7387	26.7357	27.129	26.7659	26.879	27.1875	26.5584	0	0	0	0	28	11	11	26.4	11.2	11.2	136.47	0	43.86	2442700000	103
AT2G21410.1	VHA-A2 | vacuolar proton ATPase A2 | chr2:9162703-9168141 FORWARD LENGTH=821	24.7546	25.8597	24.6861	25.2762	25.5009	25.1766	25.0711	25.3881	25.6798	24.9195	24.9508	25.1307	25.6965	25.196	26.0211	24.9947	0	0	1	0	12	5	5	18	8.3	8.3	93105	0	24.44	833730000	44
AT2G21530.1	| SMAD/FHA domain-containing protein | chr2:9219372-9220464 FORWARD LENGTH=209	20.0151	19.2271	20.3393	18.5513	23.5101	23.3746	23.1949	23.6616	22.8623	23.1882	23.3422	24.1729	20.6055	18.7334	20.2749	20.2299	2	0	0	3	5	5	5	36.8	36.8	36.8	22675	0	32739	219210000	26
AT2G21600.1	ATRER1B, RER1B | endoplasmatic reticulum retrieval protein 1B | chr2:9243550-9244579 FORWARD LENGTH=195	22.4107	22.6151	23.1971	22.8533	19.1419	20.1525	19.1632	19.2469	19.3851	18.7614	19.0646	18.4408	19.545	19.1632	18.4408	18.5456	0	3	2	2	2	2	2	12.8	12.8	12.8	22418	0.00028241	41335	202250000	16
AT2G21620.1	RD2 | Adenine nucleotide alpha hydrolases-like superfamily protein | chr2:9248749-9249986 FORWARD LENGTH=187;RD2 | Adenine nucleotide alpha hydrolases-like superfamily protein | chr2:9248749-9249986 FORWARD LENGTH=193	26.7898	27.1916	26.8474	26.5769	27.1878	26.8143	27.3514	27.3482	26.7455	26.5095	26.6935	26.6298	27.125	26.8289	26.58	26.4133	0	0	0	0	7	7	7	52.4	52.4	52.4	20587	0	48303	2541200000	69
AT2G21660.1	ATGRP7, CCR2, GR-RBP7, GRP7 | cold, circadian rhythm, and rna binding 2 | chr2:9265477-9266316 REVERSE LENGTH=176;ATGRP7, CCR2 | cold, circadian rhythm, and rna binding 2 | chr2:9265477-9266316 REVERSE LENGTH=159	30.0672	30.2009	29.968	30.0656	30.0933	30.173	30.1453	29.476	30.0619	29.6225	30.1759	30.4954	29.9742	30.0594	29.7402	30.4189	0	0	0	0	10	10	8	65.9	65.9	59.7	16.89	0	293.62	22699000000	217
AT2G21860.1	| violaxanthin de-epoxidase-related | chr2:9318333-9319990 REVERSE LENGTH=522	23.3514	23.9504	23.4492	24.5913	24.1926	23.98	23.4433	23.8454	23.7834	23.9725	23.4858	24.1227	23.9033	23.9164	23.6871	24.0155	0	0	1	0	5	5	5	10.5	10.5	10.5	59287	0	10697	319750000	31
AT2G21870.1	MGP1 | copper ion binding;cobalt ion binding;zinc ion binding | chr2:9320456-9322618 REVERSE LENGTH=240;MGP1 | copper ion binding;cobalt ion binding;zinc ion binding | chr2:9320612-9322618 REVERSE LENGTH=220	28.188	28.1855	28.6421	27.9378	28.033	27.7911	28.415	28.4194	28.179	27.9297	28.1159	28.0707	28.546	28.2854	28.1651	27.9263	0	0	0	0	14	14	14	50.8	50.8	50.8	27597	0	108.49	6375300000	175
AT2G21960.1	| unknown protein;LOCATED IN: chloroplast;EXPRESSED IN: 22 plant structures;EXPRESSED DURING: 13 growth stages;BEST Arabidopsis thaliana protein match is: unknown protein (TAIR:AT1G56180.1);Has 224 Blast hits to 222 proteins in 59 species: Archae -	27.2893	27.0877	27.1976	27.5512	27.3984	27.6351	27.3534	27.2066	27.4431	27.6131	27.435	26.892	27.2473	27.0071	27.1166	27.289	0	0	0	0	7	7	7	22	22	22	35806	0	29124	3351400000	112
AT2G22125.1	CSI1 | binding | chr2:9406793-9414223 FORWARD LENGTH=2150	24.1895	24.3415	24.1575	23.1312	24.0136	24.0027	24.2402	23.8528	23.9989	24.0097	24.3381	24.0987	23.209	23.6722	24.0588	23.5801	0	1	0	0	9	9	9	5.1	5.1	5.1	230.7	0	17176	329080000	26
AT2G22170.1	| Lipase/lipooxygenase, PLAT/LH2 family protein | chr2:9427010-9427742 REVERSE LENGTH=183	27.4404	27.7503	27.6214	27.2384	27.0884	26.8093	27.0594	27.1358	27.422	27.1273	27.4977	27.9454	27.407	27.668	27.4336	26.9092	0	0	0	0	4	3	3	24.6	19.1	19.1	20129	0	42.01	3584000000	46
AT2G22230.1	| Thioesterase superfamily protein | chr2:9450042-9451427 FORWARD LENGTH=220	27.1202	27.2076	27.2818	26.7788	26.9795	27.4519	26.9748	27.3363	27.3082	26.6776	26.9301	27.0177	26.8862	27.0869	26.9584	26.6736	0	0	0	0	6	3	3	32.3	15.9	15.9	24242	0	11503	2817300000	36
AT2G22250.1	ATAAT, AAT, MEE17 | aspartate aminotransferase | chr2:9458011-9460028 REVERSE LENGTH=428;ATAAT, AAT, MEE17 | aspartate aminotransferase | chr2:9458011-9460297 REVERSE LENGTH=475;ATAAT, AAT, MEE17 | aspartate aminotransferase | chr2:9458011-9460297 REVER	25.9861	25.6926	25.7753	25.4718	25.6835	25.9678	25.9907	25.5278	26.0277	25.8685	25.7894	26.0189	25.7597	26.0533	25.9739	25.5751	0	0	0	0	9	9	9	25.9	25.9	25.9	46038	0	38631	1181700000	69
AT2G22360.1	| DNAJ heat shock family protein | chr2:9498162-9500459 FORWARD LENGTH=442	22.3551	21.9998	21.755	22.492	21.9211	22.218	22.5676	22.3774	18.5895	19.2419	19.4077	19.0601	22.2374	21.6812	22.6801	22.5598	0	1	3	1	7	4	4	22.2	14.7	14.7	47761	0	16.06	89034000	23
AT2G22400.1	| S-adenosyl-L-methionine-dependent methyltransferases superfamily protein | chr2:9504823-9508788 REVERSE LENGTH=808	22.3995	22.823	22.5155	22.4925	19.5213	18.7316	20.3554	19.5656	19.5832	19.5656	18.4482	20.2577	18.7933	20.5167	19.7267	18.9368	1	2	3	4	5	5	5	6.2	6.2	6.2	89811	0	17996	65706000	24
AT2G22480.1	PFK5 | phosphofructokinase 5 | chr2:9545670-9548414 FORWARD LENGTH=537	24.5759	25.7255	25.2419	25.1788	25.3496	25.2828	25.1882	25.3167	24.9002	25.1702	25.5377	25.1939	25.0734	25.2593	25.1015	24.8053	0	1	0	1	8	7	7	16.4	14.7	14.7	58614	0	20515	767390000	32
AT2G22500.1	UCP5, ATPUMP5, DIC1 | uncoupling protein 5 | chr2:9563531-9564472 REVERSE LENGTH=313	20.6317	18.7582	18.4711	19.5975	18.4176	19.679	18.5268	20.3747	18.4711	19.904	19.8503	19.4562	23.8372	23.6676	24.0827	23.2883	2	3	2	1	4	4	4	13.1	13.1	13.1	33357	0	65934	262610000	14
AT2G22780.1	PMDH1 | peroxisomal NAD-malate dehydrogenase 1 | chr2:9689995-9691923 REVERSE LENGTH=354	26.3147	26.8291	27.1599	26.4382	26.2559	26.4496	26.8038	26.7033	26.2379	26.6632	27.1128	26.3385	26.3517	26.4626	26.8007	26.013	0	0	0	0	6	5	5	24.9	21.5	21.5	37465	0	27868	2254300000	46
AT2G22970.2	SCPL11 | serine carboxypeptidase-like 11 | chr2:9774875-9777146 FORWARD LENGTH=320;SCPL11 | serine carboxypeptidase-like 11 | chr2:9774875-9778224 FORWARD LENGTH=433;SCPL11 | serine carboxypeptidase-like 11 | chr2:9774875-9778255 FORWARD LENGTH=443	24.0632	23.9936	23.7071	23.8551	23.8029	23.9333	24.1132	23.956	24.1536	23.6163	24.0919	23.7196	18.6848	20.488	19.8777	18.4403	0	1	0	2	4	4	3	14.1	14.1	11.9	35937	0	75194	275470000	17
AT2G23070.1	| Protein kinase superfamily protein | chr2:9824162-9826871 REVERSE LENGTH=432	19.079	19.7923	19.1919	19.9052	18.8932	18.4282	18.2768	20.2253	25.2148	25.0992	25.1998	25.2918	19.9052	19.9418	18.638	19.1612	3	2	1	3	5	5	2	16.7	16.7	7.4	50236	0	18694	563470000	26
AT2G23350.1	PAB4, PABP4 | poly(A) binding protein 4 | chr2:9943209-9946041 FORWARD LENGTH=662	24.6627	24.5314	24.1497	24.8976	24.613	24.8276	24.8756	24.8646	24.7148	24.7536	24.6983	24.6328	24.7813	24.2954	24.5321	24.7945	0	0	1	0	8	7	7	15	13.9	13.9	71652	0	23655	509360000	40
AT2G23360.1	| Plant protein of unknown function (DUF869) | chr2:9949420-9952727 FORWARD LENGTH=898	26.3452	26.4955	26.4958	26.4164	26.3685	26.2235	26.2435	26.2657	25.9888	26.9275	26.2051	26.5531	25.7441	26.16	25.9645	26.5892	1	1	1	1	2	2	2	2.3	2.3	2.3	101.42	0.0038158	29811	1558700000	14
AT2G23420.1	NAPRT2 | nicotinate phosphoribosyltransferase 2 | chr2:9971819-9974909 FORWARD LENGTH=557	24.3938	24.927	24.2104	24.9465	24.6194	24.4373	24.6391	24.7415	24.6301	24.8852	24.5838	24.5499	24.6488	24.4897	24.8829	24.8256	0	0	0	0	7	7	3	12.2	12.2	6.8	62273	0	11498	599740000	35
AT2G23600.1	ACL, ATMES2, MES2, ATME8, ME8 | acetone-cyanohydrin lyase | chr2:10042325-10043641 REVERSE LENGTH=263	26.8096	26.7033	26.6102	27.0939	27.082	27.0514	26.7457	26.4611	27.144	27.1785	26.8025	26.6457	26.7176	26.7041	27.0242	27.1454	0	0	0	0	5	5	5	22.1	22.1	22.1	29667	0	36858	2506000000	123
AT2G23610.1	ATMES3, MES3 | methyl esterase 3 | chr2:10044410-10046403 REVERSE LENGTH=263	25.0692	25.243	25.3019	25.8922	24.9352	24.2424	25.4367	24.7989	24.6931	25.5849	25.0382	25.0866	25.5447	25.4204	25.2903	25.5253	0	0	0	0	5	5	5	21.7	21.7	21.7	29823	0	34444	834120000	71
AT2G23810.1	TET8 | tetraspanin8 | chr2:10135859-10137352 REVERSE LENGTH=273	18.7748	20.5038	20.3059	20.6214	25.4498	25.0547	24.8754	24.4989	20.3059	20.0225	19.739	19.4556	24.7329	25.1162	24.9917	24.458	2	0	2	1	4	4	4	13.9	13.9	13.9	30658	0	86057	684720000	10
AT2G23820.2	| Metal-dependent phosphohydrolase | chr2:10140595-10142672 FORWARD LENGTH=257;| Metal-dependent phosphohydrolase | chr2:10140595-10142552 FORWARD LENGTH=245	23.8234	23.9675	23.5431	24.0306	23.5983	23.7975	23.804	23.7111	23.7463	24.0794	24.1969	24.3007	24.4896	24.1431	24.4404	23.8546	1	1	0	0	4	4	4	12.8	12.8	12.8	28381	0	8278	298790000	21
AT2G24020.1	| Uncharacterised BCR, YbaB family COG0718 | chr2:10217869-10219269 REVERSE LENGTH=182;| Uncharacterised BCR, YbaB family COG0718 | chr2:10217869-10219269 REVERSE LENGTH=180	26.6234	26.5289	26.7807	26.4649	26.229	26.1184	25.899	26.8578	26.0965	25.8948	25.7094	26.4656	26.3543	25.4935	26.288	26.2978	0	1	1	0	6	6	6	42.9	42.9	42.9	19811	0	19427	1660400000	44
AT2G24060.1	| Translation initiation factor 3 protein | chr2:10229453-10231390 FORWARD LENGTH=312	26.1871	25.7125	25.7691	25.5986	26.3882	26.3824	25.6981	26.0165	26.0586	25.6041	26.1508	26.4705	26.3929	26.5818	26.0771	26.0292	0	0	0	0	6	6	4	23.4	23.4	16.7	35141	0	25263	1526300000	52
AT2G24200.1	| Cytosol aminopeptidase family protein | chr2:10287017-10289450 REVERSE LENGTH=520;| Cytosol aminopeptidase family protein | chr2:10287017-10289450 REVERSE LENGTH=520;| Cytosol aminopeptidase family protein | chr2:10287017-10289450 REVERSE LENGTH=48	30.001	30.0766	30.257	29.9719	29.8116	29.7701	29.9117	30.4472	29.6071	29.8978	29.7872	30.1069	29.8356	29.8778	30.0305	29.7657	0	0	0	0	21	21	14	59.6	59.6	43.8	54509	0	323.31	22556000000	342
AT2G24270.3	ALDH11A3 | aldehyde dehydrogenase 11A3 | chr2:10327325-10329601 REVERSE LENGTH=496;ALDH11A3 | aldehyde dehydrogenase 11A3 | chr2:10327325-10329601 REVERSE LENGTH=496;ALDH11A3 | aldehyde dehydrogenase 11A3 | chr2:10327325-10329601 REVERSE LENGTH=496;ALD	29.7519	29.6464	29.8278	29.648	29.2272	29.5716	29.6255	29.6927	29.4604	29.7206	29.7705	29.8425	29.8055	29.5264	29.6466	29.4704	0	0	0	0	22	22	22	60.7	60.7	60.7	53.06	0	179.5	17919000000	341
AT2G24280.1	| alpha/beta-Hydrolases superfamily protein | chr2:10334622-10336927 FORWARD LENGTH=494	26.3258	26.4767	26.0772	25.5843	26.0558	25.7237	25.9291	26.4965	25.3302	25.6061	25.7409	25.3439	25.5026	25.5293	26.1275	25.2495	0	0	0	0	8	8	8	15.8	15.8	15.8	56232	0	14937	1294700000	58
AT2G24390.1	| AIG2-like (avirulence induced gene) family protein | chr2:10373796-10374654 FORWARD LENGTH=152;| AIG2-like (avirulence induced gene) family protein | chr2:10373796-10374654 FORWARD LENGTH=148;| AIG2-like (avirulence induced gene) family protein | c	18.9916	19.0681	19.1445	19.221	19.0681	19.0353	18.589	19.1427	24.538	24.296	24.4309	24.3744	19.1445	18.589	20.447	18.4779	3	3	1	2	3	3	3	25	25	25	17484	0	10526	254630000	16
AT2G24420.2	| DNA repair ATPase-related | chr2:10380147-10382624 FORWARD LENGTH=440;| DNA repair ATPase-related | chr2:10380147-10382624 FORWARD LENGTH=440	27.1636	27.1276	27.0857	27.2782	27.3676	26.9436	27.3288	27.4176	27.1423	26.9014	26.9863	26.9465	27.0011	27.1254	27.2545	26.4002	0	0	0	0	11	11	11	26.8	26.8	26.8	50351	0	53358	3001700000	106
AT2G24590.1	RSZ22a, At-RSZ22a | RNA recognition motif and CCHC-type zinc finger domains containing protein | chr2:10449837-10450860 FORWARD LENGTH=196;SRZ-22, SRZ22, RSZP22, RSZ22, At-RSZ22 | serine/arginine-rich 22 | chr4:15306983-15308064 FORWARD LENGTH=200;SRZ-2	25.6591	25.1102	25.1646	24.8182	19.3844	20.4174	19.1367	18.683	24.9643	25.3518	25.3065	25.7222	20.4197	18.683	18.5327	19.2095	1	3	1	3	3	3	3	14.3	14.3	14.3	21915	0	62177	525520000	13
AT2G24820.1	TIC55-II | translocon at the inner envelope membrane of chloroplasts 55-II | chr2:10575038-10576829 FORWARD LENGTH=539	29.0633	29.1665	29.0178	28.8511	29.0148	28.8804	28.925	29.367	28.5776	28.8605	28.8077	28.6231	28.8431	29.0105	28.635	28.741	0	0	0	0	15	15	15	34.1	34.1	34.1	60607	0	55907	10215000000	201
AT2G24940.1	AtMAPR2, MAPR2 | membrane-associated progesterone binding protein 2 | chr2:10609447-10609749 FORWARD LENGTH=100	27.4971	27.0943	27.3887	27.4725	26.5886	27.1693	27.2665	27.1616	27.2922	27.5478	27.3278	27.2289	27.4867	26.5926	26.9215	27.5725	0	0	0	0	5	5	5	74	74	74	11031	0	34399	3579700000	61
AT2G25070.1	| Protein phosphatase 2C family protein | chr2:10663517-10665366 REVERSE LENGTH=355	23.5473	24.064	23.1045	23.5884	23.6437	23.6384	23.4716	23.331	23.3977	23.8533	23.1244	23.4717	23.4504	23.4174	23.5692	23.5556	0	0	0	0	6	6	6	23.1	23.1	23.1	39354	0	28155	247260000	46
AT2G25080.1	ATGPX1, GPX1 | glutathione peroxidase 1 | chr2:10668134-10669828 FORWARD LENGTH=236	28.3454	28.3713	28.4768	28.0225	28.3518	29.1108	28.078	28.686	28.9035	28.5254	28.0503	27.8557	27.9534	28.5074	27.9552	28.7614	0	0	0	0	8	8	6	42.8	42.8	38.6	26015	0	52611	7372100000	126
AT2G25430.1	| epsin N-terminal homology (ENTH) domain-containing protein / clathrin assembly protein-related | chr2:10822716-10824677 FORWARD LENGTH=653	19.7295	19.7351	18.6676	18.6732	23.6721	23.5942	23.6949	23.4849	19.4377	18.5758	19.3003	20.0249	23.3507	23.0969	23.6837	23.5523	3	1	2	1	5	5	3	7.5	7.5	3.8	72083	0	10179	194710000	17
AT2G25450.1	| 2-oxoglutarate (2OG) and Fe(II)-dependent oxygenase superfamily protein | chr2:10830286-10831563 REVERSE LENGTH=359	26.6176	26.6532	26.0236	27.441	27.353	26.8856	27.0007	26.9363	26.5171	27.2326	26.7563	26.7104	26.7119	26.6619	27.1147	27.0518	0	0	0	0	10	10	10	32.9	32.9	32.9	40351	0	48341	2609100000	171
AT2G25830.1	| YebC-related | chr2:11019091-11021665 REVERSE LENGTH=331	20.5091	18.3446	20.0803	20.3294	25.5776	25.55	25.7146	25.4144	19.1685	18.8574	18.6193	18.3082	18.7989	19.5036	18.3082	18.4265	4	1	3	3	3	3	3	9.7	9.7	9.7	36813	0	22343	754180000	22
AT2G25840.3	OVA4 | Nucleotidylyl transferase superfamily protein | chr2:11021924-11025158 FORWARD LENGTH=396;OVA4 | Nucleotidylyl transferase superfamily protein | chr2:11021924-11025158 FORWARD LENGTH=408;OVA4 | Nucleotidylyl transferase superfamily protein | chr2	26.7	26.9797	26.6614	26.6352	26.6914	26.6867	26.3564	26.5715	26.6019	26.5941	26.7227	26.4016	26.6555	26.657	26.5145	26.3022	0	0	0	0	7	7	7	23.7	23.7	23.7	43913	0	22668	2079500000	65
AT2G25970.1	| KH domain-containing protein | chr2:11071844-11075604 REVERSE LENGTH=632	25.3946	25.017	25.0162	24.792	25.1991	24.8311	25.1463	25.2973	18.5889	20.1864	19.8569	19.0408	20.1827	18.405	19.0408	19.19	0	1	2	2	8	8	8	19.1	19.1	19.1	64606	0	81.36	686130000	38
AT2G26080.1	AtGLDP2, GLDP2 | glycine decarboxylase P-protein 2 | chr2:11109330-11113786 REVERSE LENGTH=1044	28.9392	28.7502	29.0088	29.0638	29.2672	28.8941	28.982	28.9855	28.8078	29.078	29.0528	28.8912	28.5276	28.6614	29.117	28.7555	0	0	0	0	31	13	13	40.3	14.8	14.8	113.77	0	149.68	10438000000	148
AT2G26230.1	| uricase / urate oxidase / nodulin 35, putative | chr2:11164956-11166968 FORWARD LENGTH=309	18.8311	20.1709	18.2701	20.6098	19.2827	18.8468	20.411	19.9751	19.9593	20.411	18.9624	18.9274	23.6064	23.906	22.93	23.3836	3	4	4	1	3	3	3	7.8	7.8	7.8	34.88	0	77703	160890000	14
AT2G26250.1	FDH, KCS10 | 3-ketoacyl-CoA synthase 10 | chr2:11170799-11173059 REVERSE LENGTH=550	25.5178	25.2255	25.3702	25.625	25.3034	25.7361	25.3768	25.0218	26.0139	25.0616	25.7376	25.599	25.7145	25.4836	25.351	25.6913	0	0	0	0	7	7	7	16.2	16.2	16.2	61.96	0	40849	948030000	90
AT2G26340.1	| unknown protein;FUNCTIONS IN: molecular_function unknown;INVOLVED IN: biological_process unknown;LOCATED IN: chloroplast thylakoid membrane, chloroplast thylakoid lumen, chloroplast;EXPRESSED IN: 22 plant structures;EXPRESSED DURING: 13 growth sta	26.5446	25.9223	26.2845	25.4549	26.12	25.5176	25.5808	26.232	25.5164	25.7548	26.1179	25.5809	25.556	25.8002	25.7558	25.6216	0	0	0	0	5	5	5	23.3	23.3	23.3	27824	0	103.85	1260200000	58
AT2G26540.1	HEMD, UROS, ATUROS, ATDUF3, DUF3 | uroporphyrinogen-III synthase family protein | chr2:11287666-11290224 REVERSE LENGTH=321	24.9032	24.6193	24.3872	24.1779	19.7806	19.7374	19.6943	19.6512	24.4769	24.9466	24.4801	24.7058	24.5749	23.955	24.4695	24.5729	0	2	1	0	5	5	5	16.2	16.2	16.2	34224	0	10604	444600000	27
AT2G26570.1	WEB1 | Plant protein of unknown function (DUF827) | chr2:11299565-11302076 FORWARD LENGTH=807	22.5832	23.1923	22.792	22.8276	22.9186	22.5558	22.8127	22.9169	22.3538	22.899	22.7637	22.6672	19.5207	20.3511	19.2545	20.0849	0	1	1	3	4	4	4	5.5	5.5	5.5	89293	0	27186	126810000	26
AT2G26670.1	HY1, ATHO1, HO1, TED4, GUN2, HY6 | Plant haem oxygenase (decyclizing) family protein | chr2:11341816-11343394 FORWARD LENGTH=282;HY1, ATHO1, HO1, TED4, GUN2, HY6 | Plant haem oxygenase (decyclizing) family protein | chr2:11341816-11343394 FORWARD LENGTH=	26.793	26.6116	26.6264	26.3863	26.9035	26.9487	26.3147	26.6296	26.5719	26.5362	26.5711	26.4637	26.6542	26.6637	26.4368	27.219	0	0	0	0	7	7	7	24.5	24.5	24.5	32691	0	18703	2127000000	53
AT2G26730.1	| Leucine-rich repeat protein kinase family protein | chr2:11388621-11391286 FORWARD LENGTH=658	23.1713	23.8476	23.2491	23.6055	23.4153	22.7578	23.5238	23.8657	23.3199	23.3507	23.4663	23.2246	19.1329	20.4778	19.3093	20.0677	0	0	0	3	3	3	3	7.4	7.4	7.4	71751	0	35067	203590000	31
AT2G26740.1	ATSEH, SEH | soluble epoxide hydrolase | chr2:11393148-11394257 REVERSE LENGTH=321	26.0612	25.1621	26.2328	25.8044	26.2872	25.7393	26.1302	26.3539	25.5077	25.632	25.7442	25.9067	25.7788	26.0537	26.5703	26.0171	0	0	0	0	5	5	5	15.9	15.9	15.9	36423	0	13326	1401200000	36
AT2G26900.1	| Sodium Bile acid symporter family | chr2:11475156-11477870 REVERSE LENGTH=409	26.4724	26.1264	26.3195	26.2425	26.4108	26.1423	26.3945	26.8677	26.3342	26.1567	26.272	26.415	26.2889	26.6732	26.2282	26.1648	0	0	1	1	5	5	5	19.3	19.3	19.3	43607	0	11064	1606700000	19
AT2G26930.1	ATCDPMEK, PDE277, ISPE, CDPMEK | 4-(cytidine 5-phospho)-2-C-methyl-D-erithritol kinase | chr2:11491829-11494229 REVERSE LENGTH=383	26.5524	26.5112	26.6999	25.9686	25.9714	25.8995	26.1491	26.737	25.6133	26.0214	26.3508	25.8529	25.3237	26.2687	26.0795	25.5686	0	0	0	0	3	3	3	9.4	9.4	9.4	42042	0	20099	1572100000	39
AT2G27020.1	PAG1 | 20S proteasome alpha subunit G1 | chr2:11528515-11530858 REVERSE LENGTH=249	27.8376	28.5015	28.1649	27.6303	27.9983	27.774	27.6523	28.1285	27.7409	27.9644	27.6877	28.229	27.5662	28.0103	28.0486	27.4019	0	0	0	0	9	9	9	43.4	43.4	43.4	27377	0	62342	5443200000	130
AT2G27530.2	PGY1 | Ribosomal protein L1p/L10e family | chr2:11763443-11764570 REVERSE LENGTH=216;PGY1 | Ribosomal protein L1p/L10e family | chr2:11763443-11764570 REVERSE LENGTH=216	27.1182	26.8521	26.8149	26.8179	18.7011	20.3083	19.9886	20.1822	26.9221	27.2993	26.2874	26.6811	19.3083	20.1822	20.5696	19.03	1	2	1	2	6	2	2	34.3	12.5	12.5	24425	0	25208	2003800000	53
AT2G27600.1	SKD1, VPS4, ATSKD1 | AAA-type ATPase family protein | chr2:11781226-11783730 FORWARD LENGTH=435	25.5021	25.1501	25.705	25.4866	25.8223	25.5622	25.9521	25.8569	25.4267	25.9266	25.78	25.9462	25.8215	25.378	25.8253	25.7435	0	0	0	0	8	8	8	23.2	23.2	23.2	48592	0	36.08	1085200000	57
AT2G27680.1	| NAD(P)-linked oxidoreductase superfamily protein | chr2:11803981-11805965 REVERSE LENGTH=384	28.0006	27.9218	28.1332	28.1171	28.0518	28.2348	28.0844	28.2712	28.0534	27.877	28.061	27.8664	27.826	28.1018	27.9269	28.1843	0	0	0	0	13	13	13	42.4	42.4	42.4	43154	0	75467	5756700000	147
AT2G27710.3	| 60S acidic ribosomal protein family | chr2:11816929-11817670 FORWARD LENGTH=115;| 60S acidic ribosomal protein family | chr2:11816929-11817670 FORWARD LENGTH=115;| 60S acidic ribosomal protein family | chr2:11816929-11817670 FORWARD LENGTH=115	26.7443	26.5087	26.0061	26.2982	26.0206	23.5022	25.9763	26.5803	26.0826	25.3144	25.9295	26.2202	26.4837	26.5928	25.9308	26.5774	1	0	0	0	4	1	1	56.5	28.7	28.7	11444	0	45487	1792800000	57
AT2G27710.4	| 60S acidic ribosomal protein family | chr2:11816929-11817670 FORWARD LENGTH=98	27.6563	27.7772	27.6786	27.6614	27.612	27.9074	27.4165	28.0066	28.0168	27.3461	27.6216	28.0697	28.3232	28.1746	27.7769	27.975	0	0	0	0	5	5	2	51	51	18.4	10243	0	47.06	4861800000	77
AT2G27720.1	| 60S acidic ribosomal protein family | chr2:11818696-11819370 FORWARD LENGTH=115;| 60S acidic ribosomal protein family | chr2:11818696-11819370 FORWARD LENGTH=127;| 60S acidic ribosomal protein family | chr2:11818696-11819370 FORWARD LENGTH=130	27.2194	27.0851	26.7974	26.7743	27.0936	26.5796	26.7253	26.5773	26.8787	27.0071	26.8817	27.604	27.1412	27.0558	27.2778	27.3253	0	0	0	0	4	2	2	56.5	46.1	46.1	11452	0	102.79	2905200000	88
AT2G27730.1	| copper ion binding | chr2:11820056-11820867 REVERSE LENGTH=113	22.8907	23.6523	23.1713	24.3853	23.4289	24.0094	23.4631	22.7364	24.0226	24.1538	22.8601	23.6427	23.4406	24.9451	23.8263	23.7547	0	0	0	0	3	3	3	33.6	33.6	33.6	11947	0	22581	289260000	60
AT2G27860.1	AXS1 | UDP-D-apiose/UDP-D-xylose synthase 1 | chr2:11864684-11866843 REVERSE LENGTH=389	28.7559	28.7284	29.045	28.6753	28.5661	28.3726	28.4885	28.7013	28.7525	28.6804	28.886	28.868	28.8833	28.888	28.791	28.6082	0	0	0	0	19	19	4	50.4	50.4	13.4	43637	0	120.34	9150100000	237
AT2G28000.1	CPN60A, CH-CPN60A, SLP | chaperonin-60alpha | chr2:11926603-11929184 FORWARD LENGTH=586	31.319	31.2558	31.1588	31.3281	30.9699	31.3223	30.9464	31.0437	31.2604	31.1547	31.409	31.4755	31.4272	31.3266	31.0779	31.7671	0	0	0	0	27	26	26	57.8	56.7	56.7	62071	0	309.18	53586000000	571
AT2G28190.1	CSD2, CZSOD2 | copper/zinc superoxide dismutase 2 | chr2:12014548-12016303 FORWARD LENGTH=216	30.3359	30.2142	30.6281	29.3794	29.7306	29.4707	30.111	30.4517	29.6472	29.9816	30.1691	29.96	29.5184	29.8153	29.7276	29.0552	0	0	0	0	6	6	6	45.8	45.8	45.8	22244	0	278.03	24331000000	451
AT2G28470.2	BGAL8 | beta-galactosidase 8 | chr2:12169047-12173146 REVERSE LENGTH=846;BGAL8 | beta-galactosidase 8 | chr2:12169047-12173164 REVERSE LENGTH=852	25.3039	25.7483	25.7038	25.1786	25.2619	25.2697	25.2392	25.3732	25.2498	25.3531	25.2904	25.4595	24.8815	25.7902	25.3176	25.0629	0	0	0	0	7	7	7	13.2	13.2	13.2	92565	0	54432	910570000	46
AT2G28605.1	| Photosystem II reaction center PsbP family protein | chr2:12254911-12255689 FORWARD LENGTH=232	24.8672	24.4912	24.5252	24.3357	24.4745	24.153	24.5684	24.5224	18.76	18.9983	19.1634	19.4017	18.76	18.9983	19.1634	19.4017	0	0	3	2	3	3	3	15.1	15.1	15.1	25801	0	16627	447080000	16
AT2G28790.1	| Pathogenesis-related thaumatin superfamily protein | chr2:12354664-12355413 REVERSE LENGTH=249	24.9858	25.5905	24.597	25.3533	24.7258	24.4833	25.4371	25.0031	25.2263	25.3669	25.5101	25.4324	25.5558	25.1718	25.1148	25.3994	0	0	0	0	6	6	6	26.5	26.5	26.5	27017	0	20421	782460000	42
AT2G28800.4	ALB3 | 63 kDa inner membrane family protein | chr2:12356669-12359158 REVERSE LENGTH=432;ALB3 | 63 kDa inner membrane family protein | chr2:12356669-12359158 REVERSE LENGTH=462	25.2894	25.2405	24.7119	25.8713	25.613	25.2396	25.374	25.2056	25.9208	26.0759	25.7901	26.0914	25.8189	26.0188	26.1342	26.4829	0	0	0	0	7	7	7	16.9	16.9	16.9	47071	0	61066	1153100000	94
AT2G28900.1	OEP16, ATOEP16-L, ATOEP16-1, OEP16-1 | outer plastid envelope protein 16-1 | chr2:12414423-12415459 REVERSE LENGTH=148	29.1158	29.5414	29.216	29.5842	29.4705	29.6739	29.5417	29.524	29.6788	29.6292	29.1201	29.3512	29.5612	29.6875	29.5741	29.6698	0	0	0	0	6	6	6	51.4	51.4	51.4	15482	0	62229	18301000000	230
AT2G28950.1	ATEXPA6, ATEXP6, ATHEXP ALPHA 1.8, EXPA6 | expansin A6 | chr2:12431840-12433482 REVERSE LENGTH=257	27.5345	27.3498	27.5723	27.7959	27.5578	27.782	27.577	27.3945	28.2538	27.5305	27.7698	27.6517	27.7646	27.3558	27.4799	27.7389	0	1	0	0	3	3	2	9.3	9.3	5.8	27817	0	60804	3954100000	37
AT2G29080.1	ftsh3 | FTSH protease 3 | chr2:12489911-12492999 REVERSE LENGTH=809	23.7614	23.6293	23.7013	23.6981	23.6488	23.5308	23.8103	23.2055	23.8035	24.0056	23.9221	23.6827	24.1286	23.4979	23.6025	23.8652	1	1	1	0	5	5	5	6.9	6.9	6.9	89352	0	12023	256390000	11
AT2G29340.1	| NAD-dependent epimerase/dehydratase family protein | chr2:12597131-12599009 FORWARD LENGTH=307;| NAD-dependent epimerase/dehydratase family protein | chr2:12597131-12598306 FORWARD LENGTH=262;| NAD-dependent epimerase/dehydratase family protein | c	25.525	25.7591	25.5886	25.6405	25.9473	25.5931	25.9378	25.566	25.4203	25.627	25.4996	25.6277	25.5096	25.1203	26.3577	25.4987	0	0	0	0	6	6	5	24.1	24.1	21.5	32899	0	18055	1083900000	60
AT2G29450.1	ATGSTU5, ATGSTU1, AT103-1A, GSTU5 | glutathione S-transferase tau 5 | chr2:12624774-12625566 REVERSE LENGTH=224	28.273	27.5499	27.6709	28.0508	28.4089	28.372	27.7123	28.26	28.0323	27.9513	27.968	27.6753	28.153	27.8813	28.0179	28.0787	0	0	0	0	7	7	7	30.4	30.4	30.4	26	0	36069	5515000000	94
AT2G29550.1	TUB7 | tubulin beta-7 chain | chr2:12644258-12645932 REVERSE LENGTH=449	25.8923	25.7259	26.0641	26.1924	25.812	26.3879	26.2474	26.1001	26.2803	25.6893	26.5013	26.0512	25.8823	26.1213	26.0331	25.8506	0	0	0	0	16	5	3	47	15.4	9.4	50747	0	21071	1395400000	43
AT2G29630.3	THIC | thiaminC | chr2:12667395-12669569 FORWARD LENGTH=644;THIC | thiaminC | chr2:12667395-12669569 FORWARD LENGTH=644;PY, THIC | thiaminC | chr2:12667395-12669569 FORWARD LENGTH=644	26.2193	26.741	25.4416	26.3431	26.9669	26.6944	26.4323	26.5274	26.9904	26.4526	26.3462	26.2213	26.1702	26.0811	26.1101	27.0124	0	0	0	0	7	7	7	15.5	15.5	15.5	71986	0	73596	1818000000	68
AT2G29690.1	ASA2, ATHANSYNAB | anthranilate synthase 2 | chr2:12693899-12696791 FORWARD LENGTH=621	25.4966	25.675	25.4401	25.01	25.5576	24.8015	25.1748	25.6717	25.4344	24.9685	25.0734	25.9852	24.7698	25.1871	25.2825	25.152	0	0	1	0	6	6	6	11.1	11.1	11.1	69815	0	12124	850960000	19
AT2G29960.2	CYP5, ATCYP5, CYP19-4 | cyclophilin 5 | chr2:12769183-12770528 REVERSE LENGTH=191;CYP5, ATCYP5, CYP19-4 | cyclophilin 5 | chr2:12769183-12770528 REVERSE LENGTH=201	25.9566	25.7165	25.1285	26.1228	25.7086	25.9093	26.0596	25.6344	25.8807	26.2369	25.7292	25.9261	26.337	25.2584	25.6881	26.0341	0	0	0	0	4	4	3	18.8	18.8	15.2	20587	0	76551	1202100000	42
AT2G30110.1	ATUBA1, MOS5, UBA1 | ubiquitin-activating enzyme 1 | chr2:12852632-12857369 REVERSE LENGTH=1080	28.3439	28.5848	28.4794	28.3067	28.3489	28.1605	28.3516	28.501	28.4706	28.4774	28.1574	28.4551	28.4856	28.4501	28.3809	28.1227	0	0	0	0	25	25	22	27	27	24.8	120.25	0	92801	7115200000	174
AT2G30170.2	| Protein phosphatase 2C family protein | chr2:12879802-12881046 REVERSE LENGTH=221;| Protein phosphatase 2C family protein | chr2:12879802-12881474 REVERSE LENGTH=298	25.0175	25.1689	25.7243	25.096	25.5614	25.1222	25.4185	24.8477	24.5968	24.7851	24.8345	25.0725	24.816	25.0364	25.8001	24.849	0	0	0	1	5	5	5	17.2	17.2	17.2	23886	0	9.46	713700000	35
AT2G30200.1	| catalytics;transferases;[acyl-carrier-protein] S-malonyltransferases;binding | chr2:12883162-12885482 REVERSE LENGTH=393;| catalytics;transferases;[acyl-carrier-protein] S-malonyltransferases;binding | chr2:12883340-12885482 REVERSE LENGTH=369	27.1642	26.945	27.0387	26.9193	27.4827	27.3023	27.1357	26.6644	27.5921	26.883	27.5382	27.2634	27.157	27.3539	27.1954	27.425	0	0	0	0	10	10	10	25.2	25.2	25.2	41522	0	35.69	3174900000	119
AT2G30390.1	FC2, FC-II, ATFC-II | ferrochelatase 2 | chr2:12951242-12953985 REVERSE LENGTH=512;FC2 | ferrochelatase 2 | chr2:12951242-12953985 REVERSE LENGTH=522	24.9731	25.2621	25.0023	25.0263	24.878	24.7851	25.0868	25.5167	24.7698	24.7088	24.688	24.756	24.6616	24.9631	24.7829	24.8926	0	1	0	0	3	3	3	8.6	8.6	8.6	56618	0	14133	641640000	16
AT2G30410.2	KIS | tubulin folding cofactor A (KIESEL) | chr2:12959812-12960552 FORWARD LENGTH=113;KIS, TFCA | tubulin folding cofactor A (KIESEL) | chr2:12959812-12960552 FORWARD LENGTH=113	19.4238	18.3516	18.3792	18.8935	24.7503	24.6616	24.8674	24.6189	25.1846	24.9097	25.1148	25.2451	24.9563	25.0952	25.0098	25.214	2	1	1	0	2	2	2	15	15	15	12824	0.0038217	29996	662380000	15
AT2G30490.1	ATC4H, C4H, CYP73A5, REF3 | cinnamate-4-hydroxylase | chr2:12993861-12995683 REVERSE LENGTH=505	26.6853	26.7603	27.054	26.7621	26.4759	26.473	26.3455	26.5865	26.541	26.2496	26.5874	26.6591	27.0005	26.5452	26.5579	26.6217	0	0	0	0	15	15	15	30.3	30.3	30.3	57792	0	33524	2112400000	88
AT2G30620.2	| winged-helix DNA-binding transcription factor family protein | chr2:13045360-13046267 FORWARD LENGTH=202;| winged-helix DNA-binding transcription factor family protein | chr2:13045360-13046267 FORWARD LENGTH=273	26.2819	26.526	26.5537	26.1898	26.4981	25.6976	26.4679	26.6362	25.8423	26.4187	26.5982	26.4913	25.9188	26.3918	26.2578	26.3049	0	0	0	0	4	4	3	25.2	25.2	20.3	21549	0	43131	1877600000	75
AT2G30695.2	| FUNCTIONS IN: molecular_function unknown;INVOLVED IN: protein folding, protein transport;LOCATED IN: chloroplast;EXPRESSED IN: 23 plant structures;EXPRESSED DURING: 13 growth stages;CONTAINS InterPro DOMAIN/s: Trigger factor, ribosome-binding, bac	26.5422	26.707	26.4338	26.0909	26.2444	26.3392	26.104	26.5508	26.5512	26.1549	26.0854	26.2767	26.5227	26.6345	26.1575	26.6772	0	0	0	0	4	4	4	21.6	21.6	21.6	22.26	0	19995	1817600000	60
AT2G30860.1	ATGSTF9, GLUTTR, ATGSTF7, GSTF9 | glutathione S-transferase PHI 9 | chr2:13139132-13140057 FORWARD LENGTH=215;ATGSTF9, GLUTTR, ATGSTF7, GSTF9 | glutathione S-transferase PHI 9 | chr2:13139132-13140079 FORWARD LENGTH=166	31.3573	31.2557	31.6504	31.4802	31.5639	31.298	31.6386	31.292	31.2109	31.2944	31.3009	31.4428	31.266	30.9962	31.3575	31.0976	0	0	0	0	8	7	7	41.4	37.2	37.2	24146	0	203.53	60402000000	275
AT2G30870.1	ATGSTF10, ERD13, ATGSTF4, GSTF10 | glutathione S-transferase PHI 10 | chr2:13141490-13142392 FORWARD LENGTH=215	30.2365	30.2166	30.5641	30.4242	30.212	30.3959	30.5533	30.623	30.4291	30.4002	30.1414	30.115	30.3777	30.2954	30.2152	29.9323	0	0	0	0	10	10	9	41.4	41.4	37.2	24.23	0	54556	27557000000	136
AT2G30930.1	| unknown protein;FUNCTIONS IN: molecular_function unknown;INVOLVED IN: biological_process unknown;LOCATED IN: chloroplast, plasma membrane, membrane;EXPRESSED IN: 24 plant structures;EXPRESSED DURING: 14 growth stages;BEST Arabidopsis thaliana pro	26.3297	26.7734	26.9114	26.0798	26.5633	26.601	25.8209	26.33	26.622	26.4317	26.0405	26.0929	25.896	26.4436	25.4478	26.3499	0	0	0	0	5	5	5	50.6	50.6	50.6	16936	0	118.8	1737200000	65
AT2G30950.1	VAR2, FTSH2 | FtsH extracellular protease family | chr2:13174692-13177064 FORWARD LENGTH=695	31.4995	31.3381	31.5806	31.3434	31.7135	31.532	31.4871	31.1341	31.3419	31.3176	31.5786	31.366	31.305	31.5565	31.2716	31.5019	0	0	0	0	25	25	11	45	45	21	74157	0	323.31	62424000000	761
AT2G30970.2	ASP1 | aspartate aminotransferase 1 | chr2:13179012-13181686 FORWARD LENGTH=430;ASP1 | aspartate aminotransferase 1 | chr2:13179012-13181686 FORWARD LENGTH=430	29.0268	29.0354	29.1479	28.9062	29.0499	28.8561	28.8793	29.1619	28.7905	28.8952	28.9823	28.7804	28.7783	28.8043	28.9928	28.5299	0	0	0	0	19	19	19	59.3	59.3	59.3	47757	0	179.82	10639000000	234
AT2G31170.1	SYCO ARATH | Cysteinyl-tRNA synthetase, class Ia family protein | chr2:13282559-13285616 REVERSE LENGTH=563;SYCO ARATH | Cysteinyl-tRNA synthetase, class Ia family protein | chr2:13282559-13284256 REVERSE LENGTH=401	19.4937	19.6106	18.8006	18.9175	24.2829	23.8945	23.5748	23.5342	23.2599	24.0053	23.5593	22.8597	19.525	19.3747	19.811	19.6607	2	1	1	3	4	4	4	7.8	7.8	7.8	63913	0	90795	186940000	22
AT2G31390.1	| pfkB-like carbohydrate kinase family protein | chr2:13383635-13386116 REVERSE LENGTH=325;| pfkB-like carbohydrate kinase family protein | chr1:1826880-1828130 FORWARD LENGTH=329;| pfkB-like carbohydrate kinase family protein | chr1:1824548-1826101	26.1181	26.736	26.5726	25.9268	25.543	26.1281	26.2242	26.5188	25.6978	26.2565	26.4436	26.4594	26.6944	26.1597	26.5436	26.0457	0	1	0	0	7	7	6	30.2	30.2	27.4	35275	0	44213	1666800000	72
AT2G31570.1	ATGPX2, GPX2 | glutathione peroxidase 2 | chr2:13438211-13439775 REVERSE LENGTH=169	25.6897	25.6213	25.4895	25.6254	25.2456	25.8928	25.3221	25.1809	25.7086	26.2406	25.7533	25.7943	25.635	25.6256	25.39	26.1351	0	0	1	0	7	5	5	33.1	27.2	27.2	18944	0	12223	1052800000	38
AT2G31610.1	| Ribosomal protein S3 family protein | chr2:13450384-13451669 FORWARD LENGTH=250	27.239	27.4622	27.3195	27.3018	27.1247	27.7322	27.1788	27.8356	27.5139	27.335	27.5466	27.5793	27.8497	27.7138	27.1688	27.8592	0	0	0	0	14	3	2	49.6	12.4	9.2	27519	0	10725	3932300000	85
AT2G31670.1	| Stress responsive alpha-beta barrel domain protein | chr2:13472699-13473490 REVERSE LENGTH=263	27.1273	26.7786	26.8748	26.9316	26.946	26.9326	26.9363	27.009	27.1667	26.9099	27.1414	27.0519	27.4614	27.199	26.8817	27.264	0	0	0	0	6	6	6	28.5	28.5	28.5	28865	0	61215	2854100000	64
AT2G31790.1	| UDP-Glycosyltransferase superfamily protein | chr2:13518269-13520167 FORWARD LENGTH=457	25.1561	25.21	25.1118	24.9878	25.213	24.9934	24.8643	24.6011	25.2943	25.2728	24.6036	24.758	25.3638	25.1504	25.1253	24.5851	1	0	0	0	3	3	2	6.3	6.3	4.8	51631	0	93675	674280000	42
AT2G31810.1	| ACT domain-containing small subunit of acetolactate synthase protein | chr2:13524271-13528246 FORWARD LENGTH=491;| ACT domain-containing small subunit of acetolactate synthase protein | chr2:13524271-13528246 FORWARD LENGTH=469;| ACT domain-contain	24.9762	25.0325	25.1936	25.6226	25.5071	25.1178	25.1833	25.6261	25.5988	25.4207	25.7089	25.4171	25.2607	25.7225	24.9782	25.8768	0	0	0	0	10	10	9	24.6	24.6	23.2	53872	0	49569	896190000	55
AT2G31880.1	SOBIR1, EVR | Leucine-rich repeat protein kinase family protein | chr2:13554920-13556845 FORWARD LENGTH=641	18.4403	20.3174	18.4406	20.3177	20.3174	20.4633	19.5361	20.1954	23.703	23.8957	23.6454	23.5451	18.4406	19.5361	19.8046	19.5864	3	3	1	2	2	2	2	3.3	3.3	3.3	71111	0.00029913	49691	176770000	13
AT2G32060.3	| Ribosomal protein L7Ae/L30e/S12e/Gadd45 family protein | chr2:13639228-13640104 REVERSE LENGTH=144;| Ribosomal protein L7Ae/L30e/S12e/Gadd45 family protein | chr2:13639228-13640104 REVERSE LENGTH=144;| Ribosomal protein L7Ae/L30e/S12e/Gadd45 family	24.2837	24.3435	24.8777	24.9996	24.5414	24.6945	25.0382	24.331	25.1418	24.5978	24.6995	24.5931	25.4952	24.7941	24.1328	25.1768	0	1	0	0	6	4	4	47.2	34.7	34.7	15329	0	36284	565560000	43
AT2G32080.2	PUR ALPHA-1 | purin-rich alpha 1 | chr2:13642716-13644036 REVERSE LENGTH=295;PUR ALPHA-1 | purin-rich alpha 1 | chr2:13642716-13644036 REVERSE LENGTH=296	26.2959	26.177	26.4148	25.7679	26.2819	26.0258	25.8808	25.8332	25.8639	26.1306	25.9566	25.8594	25.877	26.3001	25.8718	25.6473	0	0	0	0	6	6	6	28.1	28.1	28.1	32101	0	57888	1466800000	84
AT2G32240.1	| FUNCTIONS IN: molecular_function unknown;INVOLVED IN: response to cadmium ion;LOCATED IN: plasma membrane;EXPRESSED IN: 25 plant structures;EXPRESSED DURING: 13 growth stages;CONTAINS InterPro DOMAIN/s: Prefoldin (InterPro:IPR009053);BEST Arabido	27.3769	27.5057	27.3506	27.6646	27.4511	27.1286	27.5081	27.1533	27.2859	27.5289	27.2921	27.4012	27.1256	27.3482	27.7154	27.2317	0	0	0	0	38	38	38	34.4	34.4	34.4	148.61	0	323.31	3566100000	293
AT2G32480.1	ARASP | ARABIDOPSIS SERIN PROTEASE | chr2:13788679-13790022 REVERSE LENGTH=447;ARASP | ARABIDOPSIS SERIN PROTEASE | chr2:13788679-13790022 REVERSE LENGTH=410	24.2125	24.3264	25.0225	24.5118	19.6097	20.3273	19.1448	18.4489	24.9648	24.7797	24.1032	24.7143	24.6016	24.6756	24.4566	24.5705	0	3	1	1	4	4	3	9.6	9.6	7.4	48726	0	95628	423620000	20
AT2G32520.1	| alpha/beta-Hydrolases superfamily protein | chr2:13805823-13807442 REVERSE LENGTH=239	26.2401	26.2309	25.9197	26.2239	26.021	25.9571	26.1397	26.6458	26.4918	26.1702	26.4078	26.5269	26.2177	26.0025	26.4821	26.0548	0	0	0	0	6	6	6	33.9	33.9	33.9	25921	0	23163	1652300000	57
AT2G32730.1	| 26S proteasome regulatory complex, non-ATPase subcomplex, Rpn2/Psmd1 subunit | chr2:13880189-13885464 FORWARD LENGTH=1004	27.0263	27.2115	27.2197	27.2575	26.691	27.2783	27.1133	26.9416	27.1645	27.1125	26.7141	27.3863	27.3725	27.2311	27.1219	26.9033	0	0	0	0	16	16	9	17.8	17.8	10.6	108.98	0	71997	3081800000	148
AT2G32810.2	BGAL9 | beta galactosidase 9 | chr2:13919741-13925325 REVERSE LENGTH=859;BGAL9 | beta galactosidase 9 | chr2:13919410-13925325 REVERSE LENGTH=887	25.6266	26.1537	26.1931	25.5679	25.892	25.3547	25.826	25.8286	25.3126	25.5267	25.3213	25.4229	25.4616	25.7891	25.8283	25.3439	0	0	0	0	7	7	7	9.1	9.1	9.1	96513	0	16364	1110500000	49
AT2G32920.1	ATPDIL2-3, PDI9, ATPDI9, PDIL2-3 | PDI-like 2-3 | chr2:13962502-13965406 REVERSE LENGTH=440	25.3335	25.9355	24.7531	25.5669	25.034	25.0641	25.3547	24.9815	20.2188	20.2536	18.3882	20.3499	25.4909	24.8501	25.8241	25.391	0	0	2	0	7	7	7	20.7	20.7	20.7	47754	0	16123	784440000	27
AT2G33040.1	ATP3 | gamma subunit of Mt ATP synthase | chr2:14018978-14021047 REVERSE LENGTH=325	28.3363	28.5226	28.7692	28.4124	28.257	28.2433	28.4467	28.781	28.2861	28.3307	28.3942	28.5341	28.6247	28.6329	28.4533	28.1709	0	0	0	0	8	8	8	28	28	28	35448	0	107.53	8066800000	137
AT2G33120.1	SAR1, VAMP722, ATVAMP722 | synaptobrevin-related protein 1 | chr2:14043785-14045337 REVERSE LENGTH=221;SAR1, VAMP722, ATVAMP722 | synaptobrevin-related protein 1 | chr2:14043785-14045337 REVERSE LENGTH=229;VAMP7B, VAMP721, ATVAMP721, AT VAMP7B | vesicle	26.1095	26.1609	23.7996	25.4227	25.0254	25.9682	25.4089	25.4701	25.3717	25.6525	25.8222	25.8036	24.9772	25.861	25.6388	25.6504	0	1	0	0	6	6	6	30.3	30.3	30.3	24928	0	19249	999390000	42
AT2G33150.1	PKT3, PED1, KAT2 | peroxisomal 3-ketoacyl-CoA thiolase 3 | chr2:14047814-14050983 REVERSE LENGTH=462	28.4415	28.2466	28.3138	28.0503	27.9116	27.9759	28.1152	28.234	27.7158	28.0886	28.0878	28.1217	28.299	28.1756	28.4675	27.951	0	0	0	0	15	15	13	52.6	52.6	46.8	48578	0	174.28	6277700000	211
AT2G33210.2	HSP60-2 | heat shock protein 60-2 | chr2:14075093-14078568 REVERSE LENGTH=580;HSP60-2 | heat shock protein 60-2 | chr2:14075093-14078568 REVERSE LENGTH=585	27.0195	27.1028	26.3995	27.1228	26.9709	27.1158	27.0091	26.8038	26.9013	27.1821	26.7247	27.0983	27.4743	27.2913	27.038	27.081	0	0	0	0	24	10	10	44.8	19	19	61477	0	140.52	2825800000	79
AT2G33220.1	| GRIM-19 protein | chr2:14078974-14079929 FORWARD LENGTH=143;MEE4 | GRIM-19 protein | chr1:1289921-1290986 REVERSE LENGTH=143	26.1489	26.1771	26.2597	26.381	19.8254	19.5501	18.6884	18.8998	26.4324	26.308	26.4684	26.4418	25.3226	26.4639	26.5397	26.3597	1	2	0	0	3	3	3	28.7	28.7	28.7	16121	0	36668	1664200000	47
AT2G33255.1	| Haloacid dehalogenase-like hydrolase (HAD) superfamily protein | chr2:14098795-14100358 FORWARD LENGTH=245	20.5257	18.6505	18.3619	18.9003	25.1363	25.4222	25.4219	25.5132	24.4391	25.4925	25.6253	25.442	18.9003	19.2235	18.9603	20.1107	2	1	1	2	5	5	5	30.2	30.2	30.2	27496	0	15164	709270000	38
AT2G33330.1	PDLP3 | plasmodesmata-located protein 3 | chr2:14123181-14125028 REVERSE LENGTH=304	24.1247	24.341	24.0182	23.8315	23.9362	23.8073	23.8752	23.8963	23.8661	23.9186	23.826	23.6162	23.8795	23.8573	23.6368	23.5945	1	1	0	0	4	4	4	16.4	16.4	16.4	32658	0	29671	278970000	44
AT2G33340.1	MAC3B | MOS4-associated complex 3B | chr2:14126584-14131000 REVERSE LENGTH=525;MAC3B | MOS4-associated complex 3B | chr2:14126584-14131000 REVERSE LENGTH=525;MAC3B | MOS4-associated complex 3B | chr2:14126703-14131000 REVERSE LENGTH=485	25.443	25.4319	25.4783	25.5333	25.3564	25.1251	25.5675	25.6585	25.5018	25.819	25.3062	25.3919	25.8091	24.942	25.393	25.5802	0	0	0	0	9	9	7	21.3	21.3	17.3	56727	0	31624	987450000	66
AT2G33380.2	RD20, CLO-3 | Caleosin-related family protein | chr2:14144984-14146374 REVERSE LENGTH=194;RD20, CLO-3 | Caleosin-related family protein | chr2:14144984-14146374 REVERSE LENGTH=236	25.6084	25.6404	25.8541	25.906	25.7466	25.3191	25.0587	26.2053	24.7783	25.7385	25.4179	25.2838	25.7021	25.0996	25.3003	25.3864	0	0	1	0	3	3	3	26.8	26.8	26.8	21697	0	30471	945140000	64
AT2G33430.1	DAL1, DAL | differentiation and greening-like 1 | chr2:14162732-14164729 FORWARD LENGTH=219	23.9546	23.7361	23.879	23.9295	18.6108	20.0738	20.6098	19.6593	23.6884	23.7172	24.3671	24.129	20.4154	19.6593	20.3898	19.6337	0	2	0	2	3	3	3	16.4	16.4	16.4	24715	0	7095	281650000	16
AT2G33450.1	| Ribosomal L28 family | chr2:14173620-14174380 FORWARD LENGTH=143	26.9114	26.6652	26.8373	26.5434	26.4077	26.8611	26.5675	27.3317	26.6065	26.6335	26.6566	26.791	26.5155	26.8421	26.6636	26.7699	0	0	0	0	4	4	4	16.8	16.8	16.8	16033	0	82719	2307800000	46
AT2G33530.1	scpl46 | serine carboxypeptidase-like 46 | chr2:14197866-14200536 REVERSE LENGTH=465	26.4948	26.7326	26.6081	26.8696	26.4126	26.6398	26.3201	26.7085	26.6663	26.546	26.4679	26.428	26.3588	26.3855	26.5001	26.4426	0	0	0	0	9	9	9	25.6	25.6	25.6	51883	0	35019	1994600000	62
AT2G33590.1	| NAD(P)-binding Rossmann-fold superfamily protein | chr2:14224622-14226365 FORWARD LENGTH=321;| NAD(P)-binding Rossmann-fold superfamily protein | chr2:14226873-14228498 FORWARD LENGTH=321	25.0515	25.1367	25.3104	25.2837	25.0702	24.5952	24.9486	25.392	24.8313	25.1877	24.9391	24.975	24.6819	24.9787	25.1358	24.8896	0	0	0	0	4	4	4	12.5	12.5	12.5	35875	0	93419	709420000	35
AT2G33800.1	| Ribosomal protein S5 family protein | chr2:14300925-14302352 REVERSE LENGTH=303	29.0072	28.7294	28.4902	28.9959	29.1743	29.1033	29.0127	28.8513	28.7655	28.8244	28.6141	28.9061	29.1831	28.795	28.4751	29.5249	0	0	0	0	11	11	11	34.3	34.3	34.3	32645	0	55136	11027000000	163
AT2G33830.1	| Dormancy/auxin associated family protein | chr2:14309768-14310286 REVERSE LENGTH=106;| Dormancy/auxin associated family protein | chr2:14309768-14310286 REVERSE LENGTH=108	24.5862	24.6487	24.9178	23.9595	19.8078	18.6864	18.4919	19.784	19.7101	19.6311	19.0387	20.3733	19.1405	19.784	19.9409	20.5845	1	3	2	3	2	2	2	29.2	29.2	29.2	11.5	0	25708	339520000	27
AT2G33845.1	| Nucleic acid-binding, OB-fold-like protein | chr2:14317781-14318712 FORWARD LENGTH=182	24.0692	24.3025	23.775	23.9755	20.2214	19.5817	19.942	18.7158	24.2641	24.3315	24.0307	24.1332	19.4314	18.7158	19.9272	20.6251	1	2	0	2	4	4	4	34.1	34.1	34.1	20122	0	81496	283910000	13
AT2G34040.1	| Apoptosis inhibitory protein 5 (API5) | chr2:14377957-14382246 REVERSE LENGTH=553;| Apoptosis inhibitory protein 5 (API5) | chr2:14378571-14382246 REVERSE LENGTH=442	25.0204	25.2076	24.5837	24.6942	24.7302	24.7318	25.1601	24.9614	25.1121	24.8813	25.1701	24.9227	24.5228	25.0501	24.9961	24.8035	0	0	0	0	8	8	8	17.2	17.2	17.2	61644	0	20287	662780000	37
AT2G34420.1	LHB1B2, LHCB1.5 | photosystem II light harvesting complex gene B1B2 | chr2:14522716-14523513 REVERSE LENGTH=265	34.5224	34.7748	34.9404	34.9633	34.5617	35.0686	34.9079	34.688	34.799	34.5714	34.7741	34.3048	34.5181	34.5144	34.1444	34.6872	0	0	0	0	10	10	1	62.3	62.3	5.3	28054	0	107.36	722010000000	1378
AT2G34430.1	LHB1B1, LHCB1.4 | light-harvesting chlorophyll-protein complex II subunit B1 | chr2:14524818-14525618 FORWARD LENGTH=266	31.175	30.8454	31.1718	30.3068	30.5511	30.725	30.1526	30.6941	30.6009	30.4465	28.6583	30.1682	29.4338	31.1845	30.4709	30.4993	0	1	0	1	9	2	2	62.8	11.3	11.3	28.17	0	22093	31729000000	68
AT2G34460.1	| NAD(P)-binding Rossmann-fold superfamily protein | chr2:14529635-14530732 FORWARD LENGTH=280	29.0387	29.3413	29.3559	29.0929	29.4201	29.0884	29.1877	29.6858	28.8769	28.9364	29.1546	28.9005	29.2017	29.3952	29.0549	28.7695	0	0	0	0	13	13	13	45.7	45.7	45.7	30471	0	120.68	12347000000	181
AT2G34470.1	UREG, PSKF109 | urease accessory protein G | chr2:14530900-14532411 REVERSE LENGTH=275;UREG, PSKF109 | urease accessory protein G | chr2:14530900-14532411 REVERSE LENGTH=276	24.8307	25.2266	25.1386	25.2456	24.8468	24.7714	24.7279	24.7936	25.0234	24.7485	24.8983	24.9927	25.0056	24.9204	24.4262	24.8595	0	1	1	0	4	4	4	19.3	19.3	19.3	30082	0	13313	593060000	25
AT2G34480.1	| Ribosomal protein L18ae/LX family protein | chr2:14532916-14534161 REVERSE LENGTH=178;| Ribosomal protein L18ae/LX family protein | chr1:10498458-10499373 REVERSE LENGTH=178;RPL18AA | 60S ribosomal protein L18A-1 | chr1:10498458-10501311 REVERSE LEN	28.934	29.3547	28.8912	29.0658	28.7283	29.1013	28.9438	29.0304	29.2239	28.9714	29.1368	29.0786	28.9624	28.8503	29.0881	29.176	0	0	0	0	7	7	4	40.4	40.4	26.4	21307	0	69257	11121000000	149
AT2G34560.1	| P-loop containing nucleoside triphosphate hydrolases superfamily protein | chr2:14560266-14562695 FORWARD LENGTH=384;| P-loop containing nucleoside triphosphate hydrolases superfamily protein | chr2:14560266-14562695 FORWARD LENGTH=393	19.3117	18.6331	19.5409	18.8623	18.6331	18.4145	19.023	19.6315	19.5409	19.023	18.505	20.4006	22.9717	22.5373	22.9236	23.5818	3	3	3	1	3	3	3	6.8	6.8	6.8	42872	0.0005531	38494	78643000	11
AT2G34590.1	| Transketolase family protein | chr2:14568956-14570844 REVERSE LENGTH=406	18.7387	19.1419	19.545	18.4616	25.386	26.0859	25.4447	25.0288	26.5239	25.5143	25.338	25.4447	26.0122	25.4405	24.0756	26.1669	2	0	0	0	4	4	1	10.3	10.3	3.7	44015	0	96397	1018800000	28
AT2G34640.1	PTAC12, HMR | plastid transcriptionally active 12 | chr2:14582061-14584345 REVERSE LENGTH=527	26.1257	25.3561	25.4919	25.5125	18.5535	20.4772	19.474	18.5706	20.4179	19.474	20.457	19.513	19.4553	18.5706	19.513	20.4554	1	2	2	2	2	2	2	5.1	5.1	5.1	60895	0.00030003	50025	1041100000	15
AT2G34810.1	| FAD-binding Berberine family protein | chr2:14685292-14686914 FORWARD LENGTH=540	24.4241	24.0852	23.6781	24.5185	24.8594	24.2957	23.7746	24.0564	23.8777	24.0038	23.7466	23.9774	23.8595	23.9371	24.2588	23.9001	0	0	0	0	5	5	5	10	10	10	61306	0	11051	376460000	58
AT2G34860.2	EDA3 | DnaJ/Hsp40 cysteine-rich domain superfamily protein | chr2:14708380-14709804 FORWARD LENGTH=186;EDA3 | DnaJ/Hsp40 cysteine-rich domain superfamily protein | chr2:14708380-14709804 FORWARD LENGTH=186	25.4377	25.3001	25.6491	24.2422	24.8887	25.2328	25.206	25.5895	24.8292	24.6463	24.359	24.9999	24.58	25.0098	24.3932	25.0514	0	0	1	0	3	3	3	25.3	25.3	25.3	19942	0	52138	706950000	45
AT2G34930.1	| disease resistance family protein / LRR family protein | chr2:14737169-14739886 REVERSE LENGTH=905	24.3741	24.4494	25.0863	24.5182	25.4246	25.064	24.6031	24.7004	25.0517	24.9206	24.5406	24.2839	24.5606	24.8243	24.7628	24.7309	0	0	0	0	8	8	8	8.8	8.8	8.8	100.28	0	17277	556610000	40
AT2G35010.2	ATO1, TO1 | thioredoxin O1 | chr2:14754398-14755888 FORWARD LENGTH=194;ATO1, TO1 | thioredoxin O1 | chr2:14754398-14755888 FORWARD LENGTH=194	25.4055	24.9943	25.2633	25.0667	25.2203	25.2951	24.6121	25.0374	25.1249	25.0064	25.147	25.2047	25.3089	25.0037	24.8696	24.9286	0	0	0	0	4	4	4	24.2	24.2	24.2	21191	0	15281	738170000	43
AT2G35040.2	| AICARFT/IMPCHase bienzyme family protein | chr2:14765347-14768023 REVERSE LENGTH=545;| AICARFT/IMPCHase bienzyme family protein | chr2:14765347-14768269 REVERSE LENGTH=596	26.3752	26.2611	26.4771	26.7892	26.3553	26.5764	26.6374	26.6757	26.2504	26.8367	26.5142	26.3592	26.4667	26.1899	26.282	26.8176	0	0	0	0	9	9	9	21.5	21.5	21.5	59471	0	41.48	1937600000	110
AT2G35120.1	| Single hybrid motif superfamily protein | chr2:14805913-14807274 REVERSE LENGTH=156	25.6082	25.4233	25.6204	26.3507	25.6978	25.2354	25.0434	26.3496	24.9324	25.7082	26.2227	25.4779	26.0972	25.0222	25.5161	25.3087	0	1	1	0	1	1	1	5.8	5.8	5.8	17.1	0.0040201	28755	1220200000	46
AT2G35370.1	GDCH | glycine decarboxylase complex H | chr2:14891239-14892050 FORWARD LENGTH=165	30.4765	30.0727	30.316	30.1671	29.7911	29.6924	30.0487	30.1035	29.5693	30.0104	30.1049	30.046	29.9816	29.5033	30.2735	30.1226	0	0	0	0	6	6	3	33.3	33.3	22.4	17947	0	68621	27367000000	239
AT2G35410.1	| RNA-binding (RRM/RBD/RNP motifs) family protein | chr2:14898341-14899590 FORWARD LENGTH=308	26.9977	26.4981	26.3439	26.5212	27.2679	27.0839	26.6939	27.2176	26.9282	26.7193	26.4034	26.7894	26.8898	26.2656	26.373	27.2201	0	0	0	0	8	8	8	34.1	34.1	34.1	33785	0	42628	2302600000	113
AT2G35490.1	| Plastid-lipid associated protein PAP / fibrillin family protein | chr2:14912309-14913797 REVERSE LENGTH=376	28.962	28.862	28.5301	28.7252	28.7448	28.9455	28.9515	28.8276	28.7801	28.5039	28.3492	28.4972	28.5339	28.5381	28.7767	28.3318	0	0	0	0	7	7	7	20.2	20.2	20.2	40505	0	46491	8804000000	120
AT2G35660.1	CTF2A | FAD/NAD(P)-binding oxidoreductase family protein | chr2:14988499-14990320 FORWARD LENGTH=439	24.7888	24.4524	24.6491	24.8045	24.4385	24.4167	24.3882	24.5005	24.4087	24.3911	24.1708	24.5097	24.6348	24.8682	24.7785	24.0937	0	0	1	0	3	3	2	7.7	7.7	5.2	48314	0	85701	494010000	26
AT2G35780.1	scpl26 | serine carboxypeptidase-like 26 | chr2:15037733-15040104 REVERSE LENGTH=452	26.1093	26.191	25.7357	25.8528	26.0538	25.8925	26.0227	26.2098	25.9446	26.281	26.4767	25.7181	25.8471	25.4265	26.1377	26.3232	0	0	0	0	6	6	6	15.7	15.7	15.7	51521	0	44236	1393600000	63
AT2G35840.3	| Sucrose-6F-phosphate phosphohydrolase family protein | chr2:15053952-15055776 FORWARD LENGTH=422;| Sucrose-6F-phosphate phosphohydrolase family protein | chr2:15053952-15055776 FORWARD LENGTH=422;| Sucrose-6F-phosphate phosphohydrolase family prote	27.9476	28.227	27.9842	27.828	27.9562	27.8733	28.0416	28.4859	27.6528	27.8793	28.0858	27.6309	27.6919	27.779	27.9412	27.729	0	0	0	0	18	18	18	48.8	48.8	48.8	47855	0	98632	5508900000	171
AT2G35960.1	NHL12 | NDR1/HIN1-like 12 | chr2:15107150-15107782 FORWARD LENGTH=210	20.1824	18.6729	20.0904	20.5078	18.6729	19.6448	18.7896	19.7614	23.9027	23.7198	23.5445	23.8117	23.6687	23.4109	23.9077	23.744	2	2	1	1	4	4	3	19.5	19.5	14.3	23263	0	71066	213990000	27
AT2G36060.1	MMZ3, UEV1C | MMS ZWEI homologue 3 | chr2:15143012-15143998 REVERSE LENGTH=145;MMZ3, UEV1C | MMS ZWEI homologue 3 | chr2:15143012-15143998 REVERSE LENGTH=144;MMZ3, UEV1C | MMS ZWEI homologue 3 | chr2:15143012-15143998 REVERSE LENGTH=146	23.1055	23.7238	23.51	23.4616	20.2419	20.3992	20.5565	19.3003	19.088	20.0851	19.4958	18.5661	20.351	19.3003	19.5633	19.9992	1	4	3	4	5	3	3	50.3	24.8	24.8	16481	0.00029568	47798	155790000	10
AT2G36070.1	ATTIM44-2, TIM44-2 | translocase inner membrane subunit 44-2 | chr2:15145119-15147895 REVERSE LENGTH=469	22.7694	22.786	22.5452	23.0522	18.9098	19.8806	20.2651	18.8224	23.1084	23.0833	22.9193	22.5223	22.5864	22.2029	22.4992	22.8529	1	2	0	1	5	5	5	13.9	13.9	13.9	53645	0	12994	122730000	42
AT2G36145.1	| unknown protein;FUNCTIONS IN: molecular_function unknown;INVOLVED IN: biological_process unknown;LOCATED IN: chloroplast thylakoid membrane, chloroplast stroma, chloroplast;EXPRESSED IN: 19 plant structures;EXPRESSED DURING: 13 growth stages;Has	26.7882	26.3783	26.4715	26.7226	26.6315	26.5865	26.4654	26.8083	26.9259	27.0195	26.5584	26.1811	26.6978	26.4512	26.3218	26.4379	0	0	0	0	4	4	4	21.5	21.5	21.5	19908	0	21615	2154000000	54
AT2G36160.1	| Ribosomal protein S11 family protein | chr2:15169925-15171159 FORWARD LENGTH=150	29.2748	29.3411	29.1715	29.2624	29.0404	29.2646	28.903	29.0011	29.3443	28.8833	29.3752	29.4575	29.5589	28.8783	28.8017	29.1798	0	0	0	0	6	6	1	44	44	7.3	16257	0	68.8	13077000000	170
AT2G36230.1	APG10, HISN3 | Aldolase-type TIM barrel family protein | chr2:15193878-15195509 REVERSE LENGTH=304	25.0829	24.1729	24.1781	24.3117	24.3404	24.6946	24.5628	24.4583	24.1699	24.3119	24.7452	24.3906	24.3275	24.2266	24.3112	24.3526	0	0	0	0	3	3	3	8.2	8.2	8.2	33365	0	6939	456350000	15
AT2G36250.2	FTSZ2-1, ATFTSZ2-1 | Tubulin/FtsZ family protein | chr2:15197661-15199932 REVERSE LENGTH=478;FTSZ2-1, ATFTSZ2-1 | Tubulin/FtsZ family protein | chr2:15197661-15199932 REVERSE LENGTH=478	27.2248	27.4975	27.3934	26.9558	27.4269	27.2406	27.1882	27.471	27.375	27.1413	27.3294	27.1613	26.8137	27.067	27.046	27.5004	0	0	0	0	10	10	6	32	32	18.6	50721	0	99474	3338900000	128
AT2G36390.1	SBE2.1, BE3 | starch branching enzyme 2.1 | chr2:15264283-15269940 FORWARD LENGTH=858	27.2776	27.1558	27.0755	26.9727	26.8431	27.006	27.1862	27.7345	26.7955	26.944	26.8218	26.8571	26.9389	27.0991	26.9578	27.1026	0	0	0	0	15	15	10	21	21	16.2	97659	0	60422	2997400000	139
AT2G36460.1	| Aldolase superfamily protein | chr2:15296929-15298387 REVERSE LENGTH=358;| Aldolase superfamily protein | chr2:15296929-15297732 REVERSE LENGTH=267	29.8054	30.1228	29.9133	29.7828	29.5981	29.5003	29.7919	30.1211	29.6426	29.7107	29.4466	29.714	29.5431	29.273	29.6203	29.4774	0	0	0	0	18	11	11	64.5	34.4	34.4	38386	0	170.76	18353000000	216
AT2G36530.1	LOS2, ENO2 | Enolase | chr2:15321081-15323786 REVERSE LENGTH=444	31.0085	30.9963	30.9145	31.2035	30.8929	31.16	30.8783	31.219	31.2379	31.1725	31.281	30.9882	31.2308	31.0034	31.1323	31.1625	0	0	0	0	22	22	22	72.3	72.3	72.3	47719	0	323.31	48326000000	545
AT2G36580.1	| Pyruvate kinase family protein | chr2:15339253-15342781 FORWARD LENGTH=527	24.8365	25.3459	25.0044	24.9678	24.9855	24.9925	24.9662	24.9873	25.1127	25.2047	25.3428	25.1756	25.2293	25.7115	25.2341	24.8401	1	1	0	0	16	3	3	33.6	6.8	6.8	57508	0	10993	711640000	44
AT2G36830.1	GAMMA-TIP, TIP1;1, GAMMA-TIP1 | gamma tonoplast intrinsic protein | chr2:15445490-15446336 FORWARD LENGTH=251	28.1871	28.3942	27.3899	28.5529	28.1399	28.2522	28.0507	28.2316	27.8023	28.3797	28.0815	27.8983	27.0288	27.9939	28.0144	27.8854	0	0	0	0	2	2	2	6.8	6.8	6.8	25619	0	8094	6196400000	72
AT2G36835.1	| unknown protein;FUNCTIONS IN: molecular_function unknown;INVOLVED IN: biological_process unknown;LOCATED IN: chloroplast envelope;EXPRESSED IN: 22 plant structures;EXPRESSED DURING: 13 growth stages;Has 26 Blast hits to 26 proteins in 11 species:	24.2337	24.1462	24.1533	24.0042	19.4806	20.5875	18.7943	18.9012	24.0055	24.1833	23.8693	23.9062	23.7389	23.7087	23.8366	24.2081	1	2	1	0	4	4	4	39.5	39.5	39.5	13387	0	96421	343780000	21
AT2G36870.1	XTH32 | xyloglucan endotransglucosylase/hydrolase 32 | chr2:15472869-15474630 REVERSE LENGTH=299;XTH32 | xyloglucan endotransglucosylase/hydrolase 32 | chr2:15473911-15474630 REVERSE LENGTH=178	25.3506	24.8122	25.535	25.3906	25.4146	25.6324	25.3197	25.2144	25.8317	25.3959	25.2779	25.3939	25.5187	25.3041	25.4159	24.7448	0	0	0	0	5	5	5	15.1	15.1	15.1	34482	0	10828	887910000	53
AT2G36880.2	MAT3 | methionine adenosyltransferase 3 | chr2:15479721-15480893 REVERSE LENGTH=390;MAT3 | methionine adenosyltransferase 3 | chr2:15479721-15480893 REVERSE LENGTH=390	28.7898	28.7975	28.8375	28.8112	29.0548	29.3238	28.873	28.7404	29.2396	29.1662	29.2148	29.1244	29.0251	29.0062	28.8416	29.2302	0	0	0	0	16	10	7	51	26.4	21.8	42497	0	102.73	12110000000	309
AT2G37080.1	RIP3 | ROP interactive partner 3 | chr2:15581565-15584057 REVERSE LENGTH=583	26.4173	26.7896	26.5228	26.4051	26.8488	27.2799	26.5177	26.5518	26.5283	26.4443	26.4098	25.9996	18.4778	20.0407	20.1902	18.7531	1	1	1	3	2	2	2	4.1	4.1	4.1	65857	0.00055294	38468	1597700000	8
AT2G37170.1	PIP2B, PIP2;2 | plasma membrane intrinsic protein 2 | chr2:15613624-15614791 REVERSE LENGTH=285	26.4379	26.9928	26.522	25.8535	26.3028	26.4978	25.8946	26.4673	26.7439	26.2098	26.4276	25.7761	25.9437	26.2404	26.1731	25.982	0	0	0	0	6	5	4	24.6	21.1	14	30453	0	23896	1860900000	73
AT2G37180.1	RD28, PIP2;3, PIP2C | Aquaporin-like superfamily protein | chr2:15617779-15618937 FORWARD LENGTH=285	20.618	18.266	18.914	20.5619	18.266	18.6976	19.1292	19.5608	23.5097	23.6281	23.8172	23.1681	20.5619	19.5608	19.6596	19.6585	2	2	0	2	3	2	2	17.2	10.2	10.2	30429	0	52389	259860000	17
AT2G37220.1	| RNA-binding (RRM/RBD/RNP motifs) family protein | chr2:15634980-15636331 REVERSE LENGTH=289	29.8946	29.372	29.2173	30.0444	29.664	29.7887	29.8912	29.6884	29.7573	29.7745	29.5452	29.4957	30.0317	29.7804	29.8089	30.4181	0	0	0	0	8	8	6	38.1	38.1	34.6	30718	0	150.33	19007000000	319
AT2G37270.2	ATRPS5B, RPS5B | ribosomal protein 5B | chr2:15647883-15649042 REVERSE LENGTH=207;ATRPS5B, RPS5B | ribosomal protein 5B | chr2:15647883-15649042 REVERSE LENGTH=207	29.3126	29.2981	28.9821	29.515	29.0261	29.2292	29.2759	29.6612	29.3974	29.117	29.5827	29.6009	29.5116	29.5652	29.4019	29.6571	0	0	0	0	10	10	2	45.9	45.9	15.5	22.99	0	182.61	14938000000	216
AT2G37470.1	| Histone superfamily protein | chr2:15736832-15737248 FORWARD LENGTH=138	23.9805	24.0087	23.5388	23.906	23.7279	23.4308	23.9656	23.6218	23.5491	23.555	23.7258	23.5747	23.3388	23.4931	23.4547	23.7656	0	1	0	1	3	1	1	25.4	8	8	15082	0	75061	243900000	10
AT2G37500.2	| arginine biosynthesis protein ArgJ family | chr2:15739904-15742430 REVERSE LENGTH=409;| arginine biosynthesis protein ArgJ family | chr2:15739904-15742689 REVERSE LENGTH=468	25.1242	25.1122	25.1308	25.1428	25.0111	25.3182	25.1823	24.9339	24.7244	24.8605	24.9158	25.0451	24.9933	25.0624	25.1328	25.1566	1	0	0	0	6	6	6	18.3	18.3	18.3	42225	0	17771	677550000	43
AT3G53750.1	ACT3 | actin 3 | chr3:19915924-19917371 FORWARD LENGTH=377;ACT1, AAc1 | actin 1 | chr2:15779761-15781241 FORWARD LENGTH=377;ACT1, AAc1 | actin 1 | chr2:15779761-15781241 FORWARD LENGTH=377	26.3013	26.717	26.5562	26.6794	26.5368	26.6016	26.7158	26.0714	26.8846	26.6999	27.0044	26.4143	26.8313	26.894	26.6349	26.6244	0	0	0	0	15	4	2	51.5	15.9	9	41797	0	18328	2266700000	61
AT2G37660.1	| NAD(P)-binding Rossmann-fold superfamily protein | chr2:15795481-15796977 REVERSE LENGTH=325	30.5098	30.6398	30.7171	30.3656	30.3807	30.3661	30.3626	30.6777	30.3713	30.3638	30.7789	30.4604	30.4001	30.5881	30.4335	30.4242	0	0	0	0	13	13	13	38.2	38.2	38.2	34879	0	195.5	31113000000	305
AT2G37710.1	RLK | receptor lectin kinase | chr2:15814934-15816961 REVERSE LENGTH=675	26.7036	27.1389	26.8465	26.0566	26.7951	25.7901	26.7438	26.766	25.8104	26.9608	27.052	27.2047	26.3318	27.0276	26.9997	25.3996	0	0	0	0	10	10	10	20.1	20.1	20.1	75541	0	55151	2278700000	92
AT2G37790.1	| NAD(P)-linked oxidoreductase superfamily protein | chr2:15838838-15840752 FORWARD LENGTH=314;| NAD(P)-linked oxidoreductase superfamily protein | chr2:15831995-15833678 FORWARD LENGTH=290;| NAD(P)-linked oxidoreductase superfamily protein | chr2:15	24.2669	23.7594	23.6485	23.9849	19.6	19.2684	20.4235	20.0919	23.8457	24.1673	23.8812	24.4291	19.8118	18.5016	18.2911	20.3944	1	2	1	3	3	3	3	8.9	8.9	8.9	34913	0	7126	240570000	11
AT2G37970.1	SOUL-1 | SOUL heme-binding family protein | chr2:15891027-15891704 FORWARD LENGTH=225	27.3719	27.4077	27.3487	27.2258	27.3644	26.5739	27.2831	27.7532	26.9035	27.529	27.3173	27.3263	27.2964	26.9734	27.5832	27.1631	0	0	0	0	9	9	9	46.7	46.7	46.7	24925	0	43295	4104200000	78
AT2G38010.1	| Neutral/alkaline non-lysosomal ceramidase | chr2:15906862-15909867 FORWARD LENGTH=757;| Neutral/alkaline non-lysosomal ceramidase | chr2:15906862-15909867 FORWARD LENGTH=792	23.7403	23.7046	23.4671	24.0816	23.7364	23.6052	23.7363	24.0627	23.7203	24.251	23.795	23.7265	23.7665	23.6065	23.807	23.68	0	1	0	0	7	7	7	9	9	9	83263	0	19.05	262490000	45
AT2G38020.2	VCL1, MAN, EMB258 | vacuoleless1 (VCL1) | chr2:15910272-15914190 REVERSE LENGTH=834;VCL1, MAN, EMB258 | vacuoleless1 (VCL1) | chr2:15910098-15914190 REVERSE LENGTH=858	19.1838	18.6381	20.0193	19.4735	18.4798	19.685	19.3769	18.6551	18.6676	20.3828	20.0249	18.2534	23.5526	23.416	23.3374	23.3508	4	3	2	1	5	5	5	5.9	5.9	5.9	94.3	0	73505	170970000	11
AT2G38040.2	CAC3 | acetyl Co-enzyme a carboxylase carboxyltransferase alpha subunit | chr2:15917612-15920749 FORWARD LENGTH=769;CAC3 | acetyl Co-enzyme a carboxylase carboxyltransferase alpha subunit | chr2:15917612-15920749 FORWARD LENGTH=769	28.5907	28.5592	28.3542	28.4805	28.9208	28.9598	28.5832	28.5024	29.1109	28.7397	28.6932	28.7756	28.7685	28.8815	28.7953	29.1862	0	0	0	0	23	23	23	36.9	36.9	36.9	85305	0	218.46	8977200000	253
AT2G38140.1	PSRP4 | plastid-specific ribosomal protein 4 | chr2:15980948-15981459 FORWARD LENGTH=118	25.6993	25.6137	25.4558	25.1706	23.8733	25.0658	25.1324	25.9801	24.2411	24.3834	25.1854	25.5206	25.155	24.215	24.7714	25.7009	0	1	0	1	2	2	2	15.3	15.3	15.3	12783	0.00029542	47518	775950000	36
AT2G38230.1	ATPDX1.1, PDX1.1 | pyridoxine biosynthesis 1.1 | chr2:16011475-16012404 FORWARD LENGTH=309	28.71	28.5369	28.4595	28.3834	28.8448	28.1876	28.5041	28.4715	28.6188	28.6435	28.6341	28.5329	28.0617	28.433	28.5935	28.6071	0	0	0	0	12	12	7	41.1	41.1	24.3	32862	0	82.12	8803100000	192
AT2G38270.1	CXIP2, ATGRX2 | CAX-interacting protein 2 | chr2:16031347-16033054 REVERSE LENGTH=293	27.316	27.2217	27.1935	27.0646	27.28	27.0546	27.025	27.2191	27.0852	26.6568	27.4884	26.9482	27.028	27.4348	27.3863	27.3301	0	0	0	0	10	10	10	38.2	38.2	38.2	32205	0	46818	3107500000	80
AT2G38290.1	ATAMT2, AMT2;1, AMT2 | ammonium transporter 2 | chr2:16039672-16042291 REVERSE LENGTH=475;ATAMT2, AMT2;1, AMT2 | ammonium transporter 2 | chr2:16039672-16041864 REVERSE LENGTH=359	23.5205	23.822	23.3888	23.7627	23.3669	23.3999	24.0469	23.1455	23.9577	24.0568	23.6794	24.1341	23.8276	23.9032	23.785	23.878	0	1	1	0	2	2	2	5.3	5.3	5.3	50768	0	63603	276200000	29
AT2G38540.1	LP1, LTP1, ATLTP1 | lipid transfer protein 1 | chr2:16130418-16130893 FORWARD LENGTH=118	30.4129	30.1295	29.9646	30.9176	30.0255	30.3613	30.3334	30.1035	30.9212	30.63	30.4295	30.5029	30.5523	29.9617	30.6563	30.7967	0	0	0	0	4	4	4	30.5	30.5	30.5	11755	0	20.11	29158000000	119
AT2G38550.1	| Transmembrane proteins 14C | chr2:16132178-16134229 FORWARD LENGTH=335	24.9208	24.9022	24.1162	24.8986	24.8751	24.305	24.554	24.3651	24.6734	24.8266	24.1678	24.7676	24.683	24.815	23.9971	24.6091	0	0	0	0	5	5	5	20.6	20.6	20.6	36701	0	92.41	534980000	39
AT2G38670.1	PECT1 | phosphorylethanolamine cytidylyltransferase 1 | chr2:16168979-16171680 FORWARD LENGTH=421	24.8706	24.7048	25.7367	25.3227	25.0182	24.1393	25.2617	25.5094	25.1407	25.0707	25.4055	25.3863	25.0356	25.5069	25.6639	25.5243	0	1	0	0	7	7	7	17.8	17.8	17.8	46977	0	19224	825720000	59
AT2G38700.1	MVD1, ATMVD1 | mevalonate diphosphate decarboxylase 1 | chr2:16180918-16183785 REVERSE LENGTH=412	20.3859	20.4077	20.0159	20.6241	24.2855	25.0979	24.7645	24.7422	25.1942	25.3023	25.1109	24.9777	25.0057	24.7778	24.5806	24.9347	2	0	1	1	5	5	5	16.5	16.5	16.5	45585	0	11331	569430000	22
AT2G39010.1	PIP2E, PIP2;6 | plasma membrane intrinsic protein 2E | chr2:16291564-16293746 FORWARD LENGTH=289	27.489	27.7031	27.3433	27.4345	27.6687	27.2889	27.2697	27.4042	27.5695	27.3375	27.3973	27.2412	27.0958	27.447	27.6177	27.2989	0	0	0	0	5	5	5	18	18	18	31.05	0	72.96	3638000000	68
AT2G39020.1	| Acyl-CoA N-acyltransferases (NAT) superfamily protein | chr2:16295392-16296102 FORWARD LENGTH=236	24.762	24.7242	24.8894	25.0188	24.9927	24.7676	24.7628	24.8815	24.6561	24.7391	24.5813	24.7502	24.6913	24.9242	24.6743	24.723	0	1	1	1	4	4	3	19.1	19.1	14.8	26.44	0	76814	555840000	21
AT2G39050.1	| hydroxyproline-rich glycoprotein family protein | chr2:16303427-16305336 FORWARD LENGTH=317	23.0662	23.0599	22.9863	23.267	22.9212	22.3637	23.1153	22.9791	22.3113	23.1615	22.865	23.0487	20.3263	20.1696	20.0129	20.4427	1	0	1	3	4	4	4	18	18	18	35647	0	77531	168130000	15
AT2G39080.1	| NAD(P)-binding Rossmann-fold superfamily protein | chr2:16309981-16312475 REVERSE LENGTH=351	25.9976	25.6019	26.1137	25.5847	25.4784	25.4332	25.5151	25.9813	25.8456	25.4783	25.6427	25.4506	25.2951	25.3822	25.6514	26.14	0	0	0	0	5	5	5	14.5	14.5	14.5	38.21	0	13324	1094000000	30
AT2G39330.1	JAL23 | jacalin-related lectin 23 | chr2:16419787-16421573 REVERSE LENGTH=459	24.332	24.6441	25.185	24.8698	19.7796	18.8079	18.9361	20.4778	19.1329	20.4778	19.3093	20.0677	19.1329	20.4778	19.3093	20.0677	1	2	3	2	4	4	3	11.5	11.5	8.1	50443	0	10455	364490000	13
AT3G55280.3	RPL23AB | ribosomal protein L23AB | chr3:20500667-20501519 FORWARD LENGTH=148;RPL23AB | ribosomal protein L23AB | chr3:20500667-20501519 FORWARD LENGTH=154;RPL23AB | ribosomal protein L23AB | chr3:20500667-20501519 FORWARD LENGTH=154;ATRPL23A, RPL23A,	29.601	29.3931	29.2863	29.6909	29.1388	29.407	29.616	29.3838	29.8174	29.7575	30.0657	29.7146	29.5711	29.1915	29.4262	29.7596	0	0	0	0	8	8	8	35.8	35.8	35.8	16744	0	39877	17240000000	176
AT2G39470.1	PPL2 | PsbP-like protein 2 | chr2:16476335-16477653 FORWARD LENGTH=238;PPL2 | PsbP-like protein 2 | chr2:16476335-16477653 FORWARD LENGTH=230;PPL2 | PsbP-like protein 2 | chr2:16476335-16477402 FORWARD LENGTH=174	27.5441	27.5109	27.6024	27.2107	27.668	27.4937	27.3138	27.9407	27.1459	27.1511	27.0553	27.2696	26.9535	27.3494	27.4921	27.1411	0	0	0	0	8	8	8	38.7	38.7	38.7	26962	0	19196	3670000000	68
AT2G39730.1	RCA | rubisco activase | chr2:16570951-16573345 REVERSE LENGTH=474;RCA | rubisco activase | chr2:16571174-16573345 REVERSE LENGTH=441;RCA | rubisco activase | chr2:16571046-16573345 REVERSE LENGTH=446	34.3886	34.3017	34.5463	34.471	34.6669	34.8005	34.3588	34.3868	34.7149	34.503	34.5525	34.4497	34.5671	34.6424	34.4955	34.7717	0	0	0	0	27	27	27	73.4	73.4	73.4	51981	0	323.31	595570000000	2385
AT2G39770.1	CYT1, VTC1, SOZ1, EMB101, GMP1 | Glucose-1-phosphate adenylyltransferase family protein | chr2:16589401-16590741 FORWARD LENGTH=361;CYT1 | Glucose-1-phosphate adenylyltransferase family protein | chr2:16589401-16590741 FORWARD LENGTH=361;| Glucose-1-ph	25.8734	26.1125	25.9823	26.2433	26.3855	26.3507	26.4096	26.1943	26.2839	26.2493	26.6886	26.0627	26.2675	26.7155	26.0524	26.7988	0	0	0	0	5	5	5	17.2	17.2	17.2	39577	0	90186	1660700000	55
AT2G39800.4	P5CS1 | delta1-pyrroline-5-carboxylate synthase 1 | chr2:16598516-16602939 REVERSE LENGTH=717;P5CS1, ATP5CS | delta1-pyrroline-5-carboxylate synthase 1 | chr2:16598516-16602939 REVERSE LENGTH=717;P5CS1, ATP5CS | delta1-pyrroline-5-carboxylate synthase 1	28.8041	28.5403	28.4565	28.719	29.1875	29.5592	28.5594	28.384	29.147	29.1154	28.8646	28.5615	28.7071	28.8165	29.1715	29.2784	0	0	0	0	25	25	13	38.2	38.2	21.5	77701	0	122.75	9881200000	252
AT2G39850.1	| Subtilisin-like serine endopeptidase family protein | chr2:16630626-16634100 FORWARD LENGTH=775	26.6637	27.445	27.0213	26.9846	26.8459	26.8791	27.3121	26.892	26.7696	27.3006	26.7897	26.2246	26.911	26.5503	27.4502	26.2049	0	0	0	0	10	10	10	12	12	12	87919	0	53235	2641100000	79
AT2G39990.1	EIF2, AteIF3f, eIF3F | eukaryotic translation initiation factor 2 | chr2:16698332-16699929 REVERSE LENGTH=293	26.7884	26.2943	26.7669	26.682	26.5364	26.6355	26.5562	26.4008	26.8011	26.5746	26.7694	26.9208	26.9209	26.8007	26.559	26.6665	0	0	0	0	8	8	8	40.6	40.6	40.6	31862	0	57641	2128000000	63
AT2G40060.1	| Clathrin light chain protein | chr2:16726564-16728001 FORWARD LENGTH=258	25.7157	25.6754	25.6199	25.4671	25.0021	25.5426	25.5532	25.9655	25.4838	25.5762	25.0266	25.7502	25.1926	25.4556	25.5412	25.1569	0	0	0	0	5	5	5	22.9	22.9	22.9	28837	0	16466	947410000	41
AT2G40100.1	LHCB4.3 | light harvesting complex photosystem II | chr2:16745884-16747190 FORWARD LENGTH=276;LHCB4.3 | light harvesting complex photosystem II | chr2:16745884-16746545 FORWARD LENGTH=185	27.6887	27.2907	27.7977	27.3513	27.5352	27.2744	27.8945	27.8361	26.7557	27.0498	26.6687	26.7023	27.3872	27.4054	27.228	27.1764	0	0	0	0	8	6	6	31.9	28.3	28.3	30211	0	78.71	3500800000	58
AT2G40290.1	| Eukaryotic translation initiation factor 2 subunit 1 | chr2:16829030-16830889 REVERSE LENGTH=344;| Eukaryotic translation initiation factor 2 subunit 1 | chr2:16829872-16830889 REVERSE LENGTH=241;| Eukaryotic translation initiation factor 2 subunit	26.0693	26.1799	25.9625	26.5343	26.305	26.8237	26.3883	26.3397	26.4432	26.365	26.2606	26.5816	26.474	26.7138	26.7341	26.4617	0	0	0	0	9	9	8	30.8	30.8	28.8	38747	0	79318	1832600000	72
AT2G40300.1	ATFER4, FER4 | ferritin 4 | chr2:16831501-16833214 REVERSE LENGTH=259	24.8122	24.8537	24.8087	24.7307	18.2487	20.4259	20.5301	20.2938	18.9666	20.5301	19.6801	19.8301	24.8552	24.4192	24.2529	24.504	1	2	2	1	2	1	1	9.7	5.8	5.8	29029	0	55432	393180000	32
AT2G40490.1	HEME2 | Uroporphyrinogen decarboxylase | chr2:16912961-16914988 FORWARD LENGTH=394	28.9703	29.116	29.2067	28.9848	29.277	29.544	29.0068	28.8946	29.497	29.1422	29.7023	29.2526	29.2949	29.2457	29.0702	29.6859	0	0	0	0	14	14	14	40.9	40.9	40.9	43579	0	82646	13248000000	285
AT2G40510.1	| Ribosomal protein S26e family protein | chr2:16918506-16919623 FORWARD LENGTH=133	28.4995	28.1746	27.7474	28.4803	28.384	28.2224	28.6958	28.1641	28.2788	28.6451	28.6164	28.6776	28.6838	28.5645	28.8593	29.1294	0	0	0	0	6	6	1	50.4	50.4	9.8	14841	0	27823	7653300000	105
AT2G40600.1	| appr-1-p processing enzyme family protein | chr2:16947012-16948537 REVERSE LENGTH=257	24.758	25.4645	25.0026	24.3934	24.7442	24.7362	24.5168	24.8554	24.4076	24.5143	24.4598	24.9233	24.6784	25.4218	25.085	24.5933	0	1	0	0	3	3	3	21	21	21	27478	0	39103	610950000	41
AT2G40660.1	| Nucleic acid-binding, OB-fold-like protein | chr2:16966011-16968866 FORWARD LENGTH=389	25.9783	26.3369	25.8249	26.1825	25.8283	25.4269	25.8601	25.9995	26.0285	26.0833	25.8374	26.1709	26.1067	25.7471	25.8774	26.0074	0	0	0	0	8	8	8	28.8	28.8	28.8	42088	0	47663	1347900000	89
AT2G40765.1	| unknown protein;FUNCTIONS IN: molecular_function unknown;INVOLVED IN: biological_process unknown;LOCATED IN: mitochondrion, mitochondrial respiratory chain complex III;EXPRESSED IN: 24 plant structures;EXPRESSED DURING: 15 growth stages;Has 32 Bl	25.9332	25.7471	25.9852	25.2801	25.3987	25.6717	25.2148	25.2021	25.4728	25.7587	25.6564	25.5805	25.4858	25.1388	25.0835	25.2234	0	1	1	1	2	2	2	42.1	42.1	42.1	59759	0	5972	1026600000	29
AT2G40840.1	DPE2 | disproportionating enzyme 2 | chr2:17045368-17050779 FORWARD LENGTH=955	29.0068	29.1549	29.4773	28.996	28.9007	28.8497	28.9126	29.5926	28.7264	29.1038	28.8991	28.7855	28.926	29.0609	28.926	28.5971	0	0	0	0	36	36	36	43.5	43.5	43.5	109.78	0	323.31	11326000000	436
AT2G41040.1	| S-adenosyl-L-methionine-dependent methyltransferases superfamily protein | chr2:17121499-17123064 FORWARD LENGTH=352	24.8395	24.8365	24.8392	24.8279	19.8806	18.9841	20.5012	19.6047	24.5065	24.623	24.7602	24.6571	19.0943	19.6047	20.2149	19.7252	1	3	1	3	3	3	3	10.5	10.5	10.5	39.23	0	26677	509840000	16
AT2G41220.1	GLU2 | glutamate synthase 2 | chr2:17177934-17188388 FORWARD LENGTH=1629	23.2957	23.3258	23.7549	24.5103	22.9297	21.7453	22.5278	22.7601	23.3008	24.5564	24.1458	24.0069	19.688	19.2384	18.4485	18.4856	0	1	1	2	18	6	6	12.3	5.3	5.3	177.75	0	22932	245930000	22
AT2G41530.1	ATSFGH, SFGH | S-formylglutathione hydrolase | chr2:17323656-17325430 REVERSE LENGTH=284	29.0615	28.859	28.463	28.7551	28.5439	28.6579	28.7542	28.4305	28.9924	28.9306	28.4878	28.9712	28.8788	28.2859	29.0422	28.6747	0	0	0	0	10	10	10	31.3	31.3	31.3	31655	0	73.13	9206100000	104
AT2G41560.1	ACA4 | autoinhibited Ca(2+)-ATPase, isoform 4 | chr2:17332256-17337179 REVERSE LENGTH=1030	26.0684	25.9748	25.1156	25.5152	25.7751	25.5416	25.7754	25.487	25.6247	25.8474	26.0387	25.2859	25.3301	24.9854	25.7018	25.5502	0	0	0	0	13	13	8	12.4	12.4	7.4	112.75	0	58077	1074300000	66
AT2G41680.1	NTRC | NADPH-dependent thioredoxin reductase C | chr2:17376349-17379028 REVERSE LENGTH=529	27.5224	27.8149	27.6303	27.4431	27.8296	27.522	27.494	27.7581	27.5202	27.7064	27.6381	27.1942	27.5038	27.6454	27.4835	27.5847	0	0	0	0	14	14	14	34	34	34	57949	0	97044	4100800000	177
AT2G41740.1	VLN2, ATVLN2 | villin 2 | chr2:17410962-17416878 REVERSE LENGTH=976	27.1016	27.5722	27.0448	27.262	27.2662	27.2255	27.4239	27.168	27.5583	27.0579	27.2505	27.3669	27.2281	27.5384	27.3571	27.1371	0	0	0	0	20	20	19	26.1	26.1	24.7	107.84	0	112.28	3350600000	209
AT2G41790.1	| Insulinase (Peptidase family M16) family protein | chr2:17429453-17436110 REVERSE LENGTH=970	26.0557	26.0246	25.6683	25.6195	25.8883	25.8557	26.161	26.2831	26.1936	25.8417	25.8601	25.5185	25.6448	25.4194	25.8732	25.8951	0	0	0	0	12	12	12	13.3	13.3	13.3	110.99	0	28.52	1246900000	76
AT2G41840.1	| Ribosomal protein S5 family protein | chr2:17460016-17461398 REVERSE LENGTH=285	29.858	29.9959	29.8049	29.9977	29.7632	30.0593	29.8232	30.1696	29.9361	29.7297	30.1128	30.2774	30.2516	30.1477	29.9546	30.0776	0	0	0	0	13	13	5	45.3	45.3	22.1	30878	0	194.09	21967000000	262
AT2G41950.1	| unknown protein;FUNCTIONS IN: molecular_function unknown;INVOLVED IN: biological_process unknown;LOCATED IN: chloroplast, plant-type cell wall;EXPRESSED IN: 22 plant structures;EXPRESSED DURING: 13 growth stages;Has 53 Blast hits to 53 proteins i	21.9249	22.1528	21.6918	22.4588	20.6049	19.2429	19.3943	18.6187	22.0438	22.1118	21.766	23.0429	22.2179	23.2876	23.2593	22.4303	1	2	0	0	3	3	3	14.3	14.3	14.3	30021	0	10873	104500000	20
AT2G42130.3	| Plastid-lipid associated protein PAP / fibrillin family protein | chr2:17566389-17567916 FORWARD LENGTH=271;| Plastid-lipid associated protein PAP / fibrillin family protein | chr2:17566242-17567916 FORWARD LENGTH=299;| Plastid-lipid associated pro	28.0256	27.7944	28.0861	27.6466	27.5273	27.4075	27.5972	28.0726	27.4253	27.6568	27.7355	27.8574	27.5836	27.657	27.6312	27.6287	0	0	0	0	9	9	9	43.2	43.2	43.2	30067	0	79693	4596200000	109
AT2G42210.4	ATOEP16-3, OEP16-3 | Mitochondrial import inner membrane translocase subunit Tim17/Tim22/Tim23 family protein | chr2:17590642-17591591 FORWARD LENGTH=159;ATOEP16-3, OEP16-3 | Mitochondrial import inner membrane translocase subunit Tim17/Tim22/Tim23 famil	27.1271	27.1149	27.1303	26.978	27.0287	26.0589	27.1494	26.8571	26.6259	26.8146	27.281	27.338	26.7856	27.0597	27.2326	26.7218	0	0	0	0	3	3	3	18.2	18.2	18.2	16999	0	11397	2770000000	45
AT2G42220.1	| Rhodanese/Cell cycle control phosphatase superfamily protein | chr2:17592105-17593305 FORWARD LENGTH=234	28.8898	29.0562	29.3487	29.0731	28.919	29.302	29.1379	29.0422	29.0732	29.235	29.2246	28.7336	28.9428	29.1309	28.4959	29.0685	0	0	0	0	9	9	9	45.3	45.3	45.3	25.51	0	317.9	11249000000	159
AT3G58500.1	PP2A-4 | protein phosphatase 2A-4 | chr3:21635503-21638911 REVERSE LENGTH=313;PP2A-3 | protein phosphatase 2A-3 | chr2:17698099-17701226 REVERSE LENGTH=313;PP2A-3 | protein phosphatase 2A-3 | chr2:17698099-17701226 REVERSE LENGTH=266;PP2A-3 | protein p	26.4656	26.4389	26.3055	26.4554	26.2209	26.526	26.6033	26.5852	26.2658	26.5069	26.6509	26.5731	26.547	26.4823	26.5266	26.5032	0	0	0	0	8	8	6	35.5	35.5	28.4	35767	0	56541	2312600000	89
AT2G42520.1	| P-loop containing nucleoside triphosphate hydrolases superfamily protein | chr2:17705382-17708744 FORWARD LENGTH=633	27.1688	27.2203	27.0708	27.2618	26.966	27.3806	27.2147	27.4927	27.479	27.3613	27.1839	27.1753	27.3412	27.0131	27.1346	27.2352	0	0	0	0	17	17	6	31.1	31.1	14.2	67625	0	78044	3322900000	133
AT2G42530.1	COR15B | cold regulated 15b | chr2:17709191-17709873 REVERSE LENGTH=141	28.5646	28.472	28.5844	28.7513	27.8988	28.5967	28.1768	28.4437	28.6566	28.682	27.8451	28.7284	28.6452	28.5531	28.3853	28.9288	0	0	0	0	9	9	8	43.3	43.3	37.6	14961	0	39695	7764000000	181
AT2G42540.3	COR15A | cold-regulated 15a | chr2:17711241-17711930 REVERSE LENGTH=104;COR15A, COR15 | cold-regulated 15a | chr2:17711241-17711930 REVERSE LENGTH=127;COR15A, COR15 | cold-regulated 15a | chr2:17711241-17711966 REVERSE LENGTH=139	26.2222	26.239	27.0968	25.6631	26.0791	25.5191	26.1377	26.9209	25.8472	25.8443	25.3605	26.6532	26.0537	26.1435	25.853	26.0195	0	0	0	0	3	2	2	22.1	14.4	14.4	11043	0	11.27	1639700000	34
AT2G42590.1	GRF9, GF14 MU | general regulatory factor 9 | chr2:17732118-17733775 REVERSE LENGTH=263;GRF9, GF14 MU | general regulatory factor 9 | chr2:17732164-17733775 REVERSE LENGTH=276;GRF9, GF14 MU | general regulatory factor 9 | chr2:17732118-17733775 REVERSE	29.1483	29.1202	28.5968	28.7108	29.1512	29.1297	29.0009	29.0652	29.0768	29.1549	28.8625	29.0048	29.0021	28.8373	29.1053	28.967	0	0	0	0	10	9	8	39.5	35.7	32.7	29.52	0	98036	11066000000	170
AT2G42600.1	ATPPC2, PPC2 | phosphoenolpyruvate carboxylase 2 | chr2:17734541-17738679 REVERSE LENGTH=963;ATPPC2, PPC2 | phosphoenolpyruvate carboxylase 2 | chr2:17734541-17738679 REVERSE LENGTH=963	30.4303	30.4316	30.3428	30.4017	30.9906	30.84	30.4731	30.5906	30.4873	30.6082	30.6077	30.4134	30.2995	30.3556	30.6221	30.7194	0	0	0	0	45	45	26	49.2	49.2	31.6	109.75	0	323.31	32905000000	695
AT2G42690.1	| alpha/beta-Hydrolases superfamily protein | chr2:17776356-17777682 REVERSE LENGTH=412	28.1796	28.1729	27.9836	27.8497	28.3803	28.3431	28.0774	28.2205	28.3039	28.1757	27.5355	28.1657	28.3467	27.9985	28.3801	28.02	0	0	0	0	10	10	10	31.3	31.3	31.3	46056	0	101.48	5993200000	129
AT5G45775.1	| Ribosomal L5P family protein | chr5:18565281-18566377 REVERSE LENGTH=172;| Ribosomal L5P family protein | chr5:18565281-18566496 REVERSE LENGTH=182;RPL16B | ribosomal protein L16B | chr4:10302238-10303206 FORWARD LENGTH=182;| Ribosomal L5P family	29.5048	29.4727	29.5234	29.6549	28.7963	29.2923	29.5402	29.8065	29.5621	29.4986	29.7283	29.7015	29.6339	29.6081	29.4883	29.6147	0	0	0	0	6	6	6	35.5	35.5	35.5	19775	0	47744	16672000000	122
AT2G42770.1	| Peroxisomal membrane 22 kDa (Mpv17/PMP22) family protein | chr2:17798635-17799927 REVERSE LENGTH=232	24.6058	24.6473	24.7857	24.9827	25.0195	24.6885	24.6486	24.7341	24.6407	24.6823	24.6749	24.7034	24.6074	24.5914	24.5617	24.7021	0	0	1	1	3	3	3	17.7	17.7	17.7	25915	0	71502	529670000	19
AT2G42790.1	CSY3 | citrate synthase 3 | chr2:17803132-17805991 REVERSE LENGTH=509	26.2831	26.0493	26.1794	26.1502	26.1601	25.9877	26.0281	26.1625	25.9164	25.969	25.574	26.0154	26.0407	25.8281	26.3129	25.4228	0	0	0	0	6	6	4	15.1	15.1	9.8	56175	0	28246	1371000000	52
AT2G42910.1	| Phosphoribosyltransferase family protein | chr2:17856396-17858394 FORWARD LENGTH=337	26.4396	26.5572	26.5878	26.1976	26.2384	26.0475	26.3878	25.968	26.2839	26.0297	26.5695	26.474	25.8838	26.434	26.746	26.4541	0	0	0	0	7	7	7	26.7	26.7	26.7	37.56	0	25815	1771200000	43
AT2G43030.1	| Ribosomal protein L3 family protein | chr2:17894898-17895713 FORWARD LENGTH=271	30.2591	29.888	30.0655	30.2668	30.2624	30.4287	30.216	30.2846	30.4476	30.1605	30.3395	30.0946	30.1652	30.0618	30.049	30.4834	0	0	0	0	13	13	13	44.6	44.6	44.6	29363	0	130.7	25573000000	336
AT2G43090.1	| Aconitase/3-isopropylmalate dehydratase protein | chr2:17918957-17919712 FORWARD LENGTH=251;| Aconitase/3-isopropylmalate dehydratase protein | chr2:17918957-17919712 FORWARD LENGTH=222	27.4075	27.5477	27.3483	27.1126	27.4227	26.7801	27.2662	27.3439	27.3322	27.0416	27.7199	27.3598	26.9559	27.1806	27.5275	27.618	0	0	0	0	8	8	6	41.8	41.8	30.3	26.79	0	99992	3397100000	120
AT2G43180.3	| Phosphoenolpyruvate carboxylase family protein | chr2:17953719-17955774 REVERSE LENGTH=478;| Phosphoenolpyruvate carboxylase family protein | chr2:17953719-17955774 REVERSE LENGTH=479;| Phosphoenolpyruvate carboxylase family protein | chr2:17953832	24.4232	25.0503	24.6554	24.5585	24.8405	25.1349	24.5121	24.8245	24.3232	24.4103	24.3944	24.4868	25.0401	24.7966	24.4223	24.7554	0	0	0	1	6	6	6	18.2	18.2	18.2	51857	0	31203	520990000	20
AT3G59540.1	| Ribosomal L38e protein family | chr3:21995897-21996742 REVERSE LENGTH=69;| Ribosomal L38e protein family | chr2:18046285-18047292 REVERSE LENGTH=69	26.9084	26.8065	27.1341	27.1085	26.4006	27.204	27.0697	27.0127	26.8982	26.8664	26.8393	27.2129	27.7159	26.7323	26.6877	26.9529	0	0	0	0	3	3	3	44.9	44.9	44.9	81216	0	16674	2656100000	50
AT2G43530.1	| Scorpion toxin-like knottin superfamily protein | chr2:18070104-18070523 FORWARD LENGTH=85	25.0968	24.7338	25.9109	25.0736	24.7172	24.6637	24.5296	24.71	19.2795	20.3793	18.4792	19.0925	19.2795	20.3793	18.4792	19.0925	1	1	3	2	2	2	2	24.7	24.7	24.7	95963	0	77702	566320000	26
AT2G43550.1	| Scorpion toxin-like knottin superfamily protein | chr2:18073263-18073651 FORWARD LENGTH=103	26.3515	26.7887	26.5503	26.324	26.4578	26.919	26.6649	26.4675	26.2595	26.5522	26.1531	26.4792	26.7352	26.5802	26.2474	26.5595	0	0	0	0	3	3	3	34	34	34	11872	0	22159	1981600000	42
AT2G43560.1	| FKBP-like peptidyl-prolyl cis-trans isomerase family protein | chr2:18073995-18075385 REVERSE LENGTH=223	28.5554	28.5519	28.6483	28.5594	28.1093	28.6339	28.2042	28.8516	28.1718	28.3027	28.4074	28.0807	28.2116	28.356	28.2063	28.1613	0	0	0	0	7	7	7	28.3	28.3	28.3	23564	0	32326	8709100000	132
AT2G43590.1	| Chitinase family protein | chr2:18081592-18082749 REVERSE LENGTH=264	26.2474	26.0203	25.7472	25.3839	20.0565	19.4058	19.8283	19.6643	26.1408	25.01	25.7273	26.3688	25.9167	26.229	25.0016	25.5872	0	2	0	0	5	5	5	31.4	31.4	31.4	28353	0	40842	1127100000	36
AT2G43630.1	| FUNCTIONS IN: molecular_function unknown;INVOLVED IN: biological_process unknown;LOCATED IN: chloroplast thylakoid membrane, chloroplast, nucleus, chloroplast envelope;EXPRESSED IN: 22 plant structures;EXPRESSED DURING: 13 growth stages;BEST Arabi	18.5117	19.8817	19.4246	18.3811	24.8681	24.9281	24.6412	25.2545	24.9502	24.5854	25.0984	24.9207	25.446	25.448	24.8883	25.1682	2	1	0	0	4	4	4	17.2	17.2	17.2	30699	0	15	664970000	32
AT2G43710.2	SSI2, FAB2 | Plant stearoyl-acyl-carrier-protein desaturase family protein | chr2:18120107-18122495 FORWARD LENGTH=401;SSI2, FAB2 | Plant stearoyl-acyl-carrier-protein desaturase family protein | chr2:18120107-18122495 FORWARD LENGTH=401	27.1454	26.9382	26.5869	27.3128	26.9487	27.4173	27.2426	26.8478	27.7523	27.2823	27.1662	27.1961	27.228	27.0507	27.0665	27.5416	0	0	0	0	10	10	6	28.2	28.2	18.7	45.65	0	78436	3074400000	113
AT2G43750.2	OASB | O-acetylserine (thiol) lyase B | chr2:18129604-18132322 REVERSE LENGTH=392;OASB, ACS1, CPACS1, ATCS-B | O-acetylserine (thiol) lyase B | chr2:18129604-18132322 REVERSE LENGTH=392	29.8992	29.8426	30.0252	29.6652	30.0933	30.0849	29.8062	30.0115	29.8899	29.7449	29.797	29.6213	29.7182	30.0267	29.53	29.9241	0	0	0	0	15	15	12	46.7	46.7	39	41656	0	242.8	22404000000	344
AT2G43910.1	ATHOL1, HOL1 | HARMLESS TO OZONE LAYER 1 | chr2:18184658-18186951 REVERSE LENGTH=227;ATHOL1, HOL1 | HARMLESS TO OZONE LAYER 1 | chr2:18184596-18186951 REVERSE LENGTH=246	28.8564	28.9406	29.0254	28.5876	29.0897	28.4899	29.0961	29.0297	28.8646	28.7997	29.2941	29.0923	28.4614	29.3494	28.8515	28.8083	0	0	0	0	7	7	7	39.2	39.2	39.2	25288	0	131.7	10841000000	133
AT2G43945.1	| unknown protein;LOCATED IN: chloroplast;BEST Arabidopsis thaliana protein match is: unknown protein (TAIR:AT3G59870.1);Has 292 Blast hits to 292 proteins in 84 species: Archae - 0;Bacteria - 122;Metazoa - 0;Fungi - 0;Plants - 46;Viruses - 0;Ot	27.1357	27.4898	27.4891	26.9367	26.9924	27.4218	27.3043	27.3847	27.2113	27.3008	27.3825	26.7434	26.7182	26.9996	26.7121	27.3266	0	0	0	0	6	6	3	21.8	21.8	12.1	32167	0	52017	3204700000	129
AT2G43950.3	OEP37 | chloroplast outer envelope protein 37 | chr2:18200677-18202644 REVERSE LENGTH=280;OEP37 | chloroplast outer envelope protein 37 | chr2:18200830-18202644 REVERSE LENGTH=333;OEP37, ATOEP37 | chloroplast outer envelope protein 37 | chr2:18200553-18	25.4539	25.427	26.1821	25.4725	25.6926	25.5181	25.5607	25.8889	25.7441	25.8056	25.6849	25.7338	25.7937	25.6197	25.6806	25.639	0	0	1	0	5	5	5	19.3	19.3	19.3	31575	0	20601	1069300000	57
AT2G44040.1	| Dihydrodipicolinate reductase, bacterial/plant | chr2:18221985-18223998 REVERSE LENGTH=347	27.0831	27.1259	27.0874	27.0819	26.8978	26.9324	27.1059	27.0274	26.9799	26.9777	27.2378	26.8723	27.1906	26.8545	27.0606	27.0614	0	0	0	0	7	7	7	28	28	28	37.55	0	64248	2836400000	97
AT2G44050.1	COS1 | 6,7-dimethyl-8-ribityllumazine synthase / DMRL synthase / lumazine synthase / riboflavin synthase | chr2:18224304-18225917 FORWARD LENGTH=227	26.4366	26.3414	26.5165	26.8027	26.4968	26.5702	26.5285	26.5187	26.9154	26.6568	26.4411	26.4346	26.9199	26.8492	26.5836	26.4631	0	0	0	0	6	6	6	23.8	23.8	23.8	24024	0	18128	2052800000	75
AT2G44060.2	| Late embryogenesis abundant protein, group 2 | chr2:18226922-18227988 FORWARD LENGTH=325;| Late embryogenesis abundant protein, group 2 | chr2:18226922-18227988 FORWARD LENGTH=325	29.2862	29.3552	28.9617	28.9612	29.2199	29.3009	28.9495	29.5689	29.2485	29.123	28.736	29.2483	29.2239	29.0866	29.4117	28.9431	0	0	0	0	19	19	19	57.2	57.2	57.2	36036	0	79072	13118000000	231
AT2G44100.2	ATGDI1, AT-GDI1, GDI1 | guanosine nucleotide diphosphate dissociation inhibitor 1 | chr2:18241804-18244731 FORWARD LENGTH=431;ATGDI1, AT-GDI1, GDI1 | guanosine nucleotide diphosphate dissociation inhibitor 1 | chr2:18241804-18244864 FORWARD LENGTH=445	26.4833	26.7679	26.8576	26.8412	26.423	26.4891	26.6087	26.6167	26.5777	26.887	26.7822	26.8204	26.7272	26.6791	26.7525	26.864	0	0	0	0	13	7	7	36	18.1	18.1	48438	0	42644	2233900000	84
AT2G44120.1	| Ribosomal protein L30/L7 family protein | chr2:18249227-18250402 REVERSE LENGTH=242;| Ribosomal protein L30/L7 family protein | chr2:18249227-18250417 REVERSE LENGTH=247;| Ribosomal protein L30/L7 family protein | chr3:4433809-4435109 FORWARD LENGT	27.9522	28.1494	28.1798	28.2053	27.8376	28.0837	28.1012	28.0648	28.0272	27.9819	28.329	28.2963	28.2821	28.0896	28.0661	28.4189	0	0	0	0	13	7	7	51.7	26.9	26.9	27939	0	94245	6084300000	121
AT2G44160.1	MTHFR2 | methylenetetrahydrofolate reductase 2 | chr2:18262301-18265185 FORWARD LENGTH=594	27.9396	27.9581	27.9593	27.875	27.8104	27.988	27.9508	27.6822	27.9775	27.7285	28.0291	27.9614	27.7744	28.0768	27.8051	27.9954	0	0	0	0	21	15	15	40.1	30.1	30.1	66801	0	102.48	5090600000	184
AT2G44210.1	| Protein of Unknown Function (DUF239) | chr2:18280809-18282591 FORWARD LENGTH=415;| Protein of Unknown Function (DUF239) | chr2:18280809-18282591 FORWARD LENGTH=445	26.4212	26.6935	26.902	26.2263	26.3633	25.9103	26.5905	26.8608	25.7531	25.9847	25.8995	25.5128	25.8752	26.3322	25.9219	26.059	0	0	0	0	5	5	5	11.8	11.8	11.8	46527	0	103.47	1688100000	42
AT2G44310.1	| Calcium-binding EF-hand family protein | chr2:18309285-18309713 FORWARD LENGTH=142	25.8297	25.3308	25.3736	25.255	25.2897	25.5847	25.5761	25.5697	25.7282	25.5556	25.6068	25.5403	25.5584	25.7481	25.2477	25.703	0	0	1	0	3	3	3	23.9	23.9	23.9	15821	0	28811	902420000	40
AT2G44350.2	ATCS, CSY4 | Citrate synthase family protein | chr2:18316673-18320524 FORWARD LENGTH=474;ATCS, CSY4 | Citrate synthase family protein | chr2:18316673-18320524 FORWARD LENGTH=473	28.5552	28.5169	28.5079	28.2576	28.2828	28.236	28.4193	28.7329	27.9682	28.5619	28.4087	28.5201	28.3756	28.4297	28.4877	28.242	0	0	0	0	16	16	16	39.2	39.2	39.2	52782	0	58818	7703300000	150
AT2G44490.1	PEN2, BGLU26 | Glycosyl hydrolase superfamily protein | chr2:18364872-18367515 FORWARD LENGTH=560	25.6367	25.3949	25.631	25.0771	25.552	25.5275	25.1964	25.5742	25.0183	25.2573	25.2905	25.3825	19.8345	18.3129	20.0319	18.5103	0	0	1	2	5	4	3	9.3	8	6.2	63915	0	20946	788880000	21
AT2G44530.2	| Phosphoribosyltransferase family protein | chr2:18383732-18385974 FORWARD LENGTH=393;| Phosphoribosyltransferase family protein | chr2:18383732-18385974 FORWARD LENGTH=394;| Phosphoribosyltransferase family protein | chr2:14895808-14897581 REVERSE	22.379	22.3042	21.7227	22.9587	22.8536	22.8997	23.2774	22.8073	22.5161	22.7596	23.0187	22.6369	23.0427	22.1794	23.3585	22.9269	0	1	0	0	5	5	5	10.9	10.9	10.9	42496	0	10134	139310000	31
AT2G44610.1	RAB6, ATRABH1B, ATRAB6A, RAB6A | Ras-related small GTP-binding family protein | chr2:18411778-18413883 REVERSE LENGTH=208	28.4537	28.3093	28.6174	28.3349	28.0378	28.0175	28.2486	28.3313	28.2573	28.496	28.2688	28.614	28.2744	28.3192	28.2356	28.1565	0	0	0	0	8	8	4	42.8	42.8	21.2	23.13	0	25478	7492400000	115
AT2G44640.1	| FUNCTIONS IN: molecular_function unknown;INVOLVED IN: biological_process unknown;LOCATED IN: mitochondrion, chloroplast, plasma membrane, plastid, chloroplast envelope;EXPRESSED IN: 23 plant structures;EXPRESSED DURING: 13 growth stages;CONTAINS I	27.1728	27.3	27.2923	27.1656	27.0967	27.6785	27.3705	27.5008	27.2954	27.3148	27.6975	27.357	27.3588	27.2802	27.0121	27.4642	0	0	0	0	13	13	13	43.9	43.9	43.9	49.83	0	86283	3439000000	125
AT2G44650.1	CHL-CPN10, CPN10 | chloroplast chaperonin 10 | chr2:18419521-18420510 REVERSE LENGTH=139	27.2175	26.4519	26.0788	26.8357	26.7383	26.6835	27.0116	26.8092	26.7737	26.3627	26.6334	26.9808	26.2401	25.99	26.8768	26.5329	0	0	1	1	3	3	3	26.6	26.6	26.6	15049	0	11412	2090100000	29
AT2G44920.2	| Tetratricopeptide repeat (TPR)-like superfamily protein | chr2:18524419-18526502 FORWARD LENGTH=224;| Tetratricopeptide repeat (TPR)-like superfamily protein | chr2:18524419-18526236 FORWARD LENGTH=210	26.2121	26.4785	25.8933	26.1545	26.1949	25.9057	25.7535	26.0406	25.8769	25.9693	25.9918	26.0938	26.0199	26.1072	25.9464	26.0932	0	1	0	0	6	6	6	32.6	32.6	32.6	23778	0	26576	1460700000	91
AT2G45180.1	| Bifunctional inhibitor/lipid-transfer protein/seed storage 2S albumin superfamily protein | chr2:18626377-18626781 FORWARD LENGTH=134	26.4178	26.4009	25.9613	25.9417	26.3081	26.5769	26.0637	26.0942	27.0042	26.421	25.1277	25.6222	25.0108	26.8157	25.7171	26.619	0	0	0	0	5	5	5	17.9	17.9	17.9	13955	0	13356	1677300000	49
AT2G45300.1	| RNA 3-terminal phosphate cyclase/enolpyruvate transferase, alpha/beta | chr2:18677518-18679868 FORWARD LENGTH=520	24.758	25.0377	24.8709	24.7006	25.043	24.9788	24.9067	25.0487	24.9566	24.9686	25.4944	25.3384	24.8925	25.1545	25.5049	25.0576	1	0	0	0	11	3	3	29.8	7.9	7.9	55733	0	21657	694040000	20
AT2G45440.1	DHDPS2 | dihydrodipicolinate synthase | chr2:18731294-18732867 FORWARD LENGTH=365;DHDPS, DHDPS1 | dihydrodipicolinate synthase 1 | chr3:22495086-22496542 FORWARD LENGTH=364;DHDPS, DHDPS1 | dihydrodipicolinate synthase 1 | chr3:22495086-22496542 FORWARD	24.5035	24.8411	24.7134	24.5904	24.6731	24.8543	24.825	24.7354	24.9744	24.7402	25.115	24.4789	25.2123	24.113	25.1007	25.5116	1	0	0	1	3	3	3	9	9	9	40292	0	85252	546430000	21
AT2G45640.1	SAP18, ATSAP18 | SIN3 associated polypeptide P18 | chr2:18799881-18801323 REVERSE LENGTH=152;SAP18 | SIN3 associated polypeptide P18 | chr2:18799881-18801323 REVERSE LENGTH=149	23.2002	23.9417	23.3764	23.7774	23.3035	23.4167	23.4016	23.7735	23.4733	23.945	23.3034	23.8056	23.3279	23.3944	23.7163	23.7967	0	0	0	0	6	6	6	47.4	47.4	47.4	17164	0	11448	268100000	23
AT2G45710.1	| Zinc-binding ribosomal protein family protein | chr2:18831243-18831999 FORWARD LENGTH=84;ARS27A, RS27A | ribosomal protein S27 | chr3:22611710-22612632 FORWARD LENGTH=86	26.7943	26.6259	26.5379	27.1676	26.7461	27.3556	26.9899	26.9231	27.2768	27.1415	27.3664	27.286	27.421	27.0044	26.6041	27.5735	0	0	0	0	3	3	3	45.2	45.2	45.2	9405	0	33541	3133000000	68
AT2G45740.3	PEX11D | peroxin 11D | chr2:18839865-18841102 FORWARD LENGTH=236;PEX11D | peroxin 11D | chr2:18839865-18841102 FORWARD LENGTH=236;PEX11D | peroxin 11D | chr2:18839865-18841102 FORWARD LENGTH=236	28.174	27.7656	28.3871	28.2072	27.7677	27.8888	27.8949	27.8378	27.853	28.3518	27.6466	27.7456	27.7237	27.8156	28.0622	27.9848	0	0	0	0	3	3	2	16.9	16.9	12.3	25943	0	18186	5396700000	86
AT2G45770.1	CPFTSY, FRD4 | signal recognition particle receptor protein, chloroplast (FTSY) | chr2:18851248-18853402 FORWARD LENGTH=366;CPFTSY | signal recognition particle receptor protein, chloroplast (FTSY) | chr2:18851248-18853402 FORWARD LENGTH=373	26.252	26.0977	26.2326	26.5087	26.1322	26.4693	26.2738	26.3516	26.527	26.1927	26.136	26.2187	26.3264	26.1276	26.1509	26.5214	0	0	0	0	7	7	7	25.1	25.1	25.1	39679	0	22853	2194500000	61
AT2G45790.1	ATPMM, PMM | phosphomannomutase | chr2:18855876-18857753 FORWARD LENGTH=246	27.8806	27.7152	27.9213	27.5346	27.8484	27.3771	27.5574	27.729	27.2539	27.8413	27.8497	28.0605	27.7013	27.8277	28.0194	27.3865	0	0	0	0	11	11	11	53.3	53.3	53.3	27761	0	125.25	4608100000	137
AT2G45810.1	| DEA(D/H)-box RNA helicase family protein | chr2:18859836-18862318 FORWARD LENGTH=528	23.533	23.9061	23.7792	23.6169	23.7139	23.7324	23.469	24.0127	23.447	23.2644	23.763	23.4576	19.4672	18.8274	20.6012	18.5479	0	0	1	2	6	2	1	15	4.7	2.1	60.42	0.00029377	46894	254390000	7
AT2G45820.1	| Remorin family protein | chr2:18863147-18864576 REVERSE LENGTH=190	27.7256	27.9489	27.7528	27.5461	27.8674	27.4679	28.0084	27.6953	27.7601	27.8238	27.9193	27.9467	27.6565	27.8711	27.8029	27.3441	0	0	0	0	9	9	9	45.8	45.8	45.8	20968	0	106.94	5433300000	152
AT2G45960.2	PIP1B, TMP-A, ATHH2, PIP1;2 | plasma membrane intrinsic protein 1B | chr2:18910450-18911579 FORWARD LENGTH=274;PIP1B, TMP-A, ATHH2, PIP1;2 | plasma membrane intrinsic protein 1B | chr2:18910450-18911703 FORWARD LENGTH=286;PIP1B, TMP-A, ATHH2, PIP1;2 | p	28.4297	28.6659	28.5168	28.3354	28.4294	28.0655	27.785	28.1454	28.7197	28.6693	28.2008	28.6138	28.1426	28.6371	28.8447	28.6599	0	0	0	0	5	2	2	21.9	10.2	10.2	29132	0	41297	7816600000	91
AT2G45990.3	| unknown protein;FUNCTIONS IN: molecular_function unknown;INVOLVED IN: biological_process unknown;LOCATED IN: chloroplast;EXPRESSED IN: 22 plant structures;EXPRESSED DURING: 13 growth stages;Has 35333 Blast hits to 34131 proteins in 2444 species:	27.3111	27.2219	27.3077	27.1918	27.14	27.3175	27.1067	27.2017	26.9842	27.2214	26.9575	26.9125	27.3321	26.7899	27.1592	26.9068	0	0	0	0	10	10	10	36.5	36.5	36.5	29457	0	25582	2995800000	87
AT2G46100.2	| Nuclear transport factor 2 (NTF2) family protein | chr2:18953326-18954082 FORWARD LENGTH=229;| Nuclear transport factor 2 (NTF2) family protein | chr2:18953326-18954467 FORWARD LENGTH=240	18.9459	18.7292	19.6124	19.3958	18.7292	20.4117	19.1672	19.7498	25.2242	25.1969	25.2339	25.2631	25.512	25.6163	24.8117	26.2366	2	2	1	1	4	4	4	21.4	21.4	21.4	25686	0	15264	696220000	27
AT2G46170.1	| Reticulon family protein | chr2:18965410-18966940 FORWARD LENGTH=255;| Reticulon family protein | chr2:18965410-18966486 FORWARD LENGTH=187	25.6399	24.9032	24.7253	24.9377	25.2922	25.0085	25.0549	24.7955	25.2002	25.4552	24.9547	25.0722	24.81	24.4284	24.8207	25.3979	0	1	0	1	4	4	4	13.3	13.3	13.3	28687	0	99842	655860000	31
AT2G46280.2	TRIP-1, TIF3I1 | TGF-beta receptor interacting protein 1 | chr2:19003656-19005393 REVERSE LENGTH=328;TRIP-1, TIF3I1 | TGF-beta receptor interacting protein 1 | chr2:19003656-19005393 REVERSE LENGTH=328;TRIP-1, TIF3I1 | TGF-beta receptor interacting prot	26.9913	26.769	26.7794	26.7876	26.9037	26.924	26.8176	26.8379	27.0752	26.9078	27.1112	27.1321	27.0718	27.2042	26.9383	27.01	0	0	0	0	12	12	12	55.5	55.5	55.5	36388	0	75401	2635100000	107
AT2G46520.1	| cellular apoptosis susceptibility protein, putative / importin-alpha re-exporter, putative | chr2:19096867-19099785 FORWARD LENGTH=972	25.7758	25.6065	25.5774	25.6235	25.547	25.8768	25.8476	25.741	25.5717	25.6175	25.3305	25.9517	25.5898	26.0432	25.8841	25.5466	0	0	0	0	10	10	10	13.9	13.9	13.9	108.66	0	77564	1156000000	43
AT2G46820.2	PTAC8, TMP14, PSAP, PSI-P | photosystem I P subunit | chr2:19243729-19244870 FORWARD LENGTH=174;PTAC8, TMP14, PSAP, PSI-P | photosystem I P subunit | chr2:19243729-19244870 FORWARD LENGTH=174	29.234	29.9158	29.2561	29.5964	29.2901	30.0504	29.4257	29.5265	29.8963	29.8067	29.6735	28.6273	29.536	29.5133	28.5049	29.7987	0	0	0	0	3	3	3	23.6	23.6	23.6	18482	0	50704	15205000000	84
AT2G46930.1	| Pectinacetylesterase family protein | chr2:19283625-19286090 FORWARD LENGTH=416	24.6426	25.4856	25.5987	24.6606	24.5766	24.6347	24.7686	25.4998	24.9181	24.6418	24.7946	24.7897	24.8283	25.2817	24.8566	24.4695	0	0	0	0	4	4	4	14.2	14.2	14.2	45944	0	16008	672700000	23
AT2G47110.1	UBQ6 | ubiquitin 6 | chr2:19344701-19345174 FORWARD LENGTH=157;UBQ6 | ubiquitin 6 | chr2:19344701-19345174 FORWARD LENGTH=157;UBQ5 | ubiquitin 5 | chr3:23037138-23037611 FORWARD LENGTH=157;| Ubiquitin supergroup;Ribosomal protein L40e | chr2:15172153-	29.6667	29.7059	29.5721	29.7399	29.159	29.6159	29.618	29.6532	30.0465	29.8665	29.7435	29.5717	29.8496	30.0639	29.3697	29.8231	0	0	0	0	7	7	7	47.8	47.8	47.8	17812	0	38462	18009000000	148
AT2G47390.1	| Prolyl oligopeptidase family protein | chr2:19442278-19446253 REVERSE LENGTH=961	29.1992	29.1578	29.288	29.2027	29.2823	29.2701	29.3074	29.1407	29.2292	29.2867	29.3669	29.0675	29.2363	29.2888	29.302	29.3268	0	0	0	0	29	29	29	39.5	39.5	39.5	106.26	0	231.29	13042000000	356
AT2G47450.1	CAO, CPSRP43 | chloroplast signal recognition particle component (CAO) | chr2:19472781-19473902 FORWARD LENGTH=373	25.7737	24.3445	24.3857	25.0256	24.816	24.738	25.3407	24.1338	25.4707	25.0807	25.8262	25.6074	25.2481	25.139	25.4189	25.8983	0	0	0	0	6	6	6	16.1	16.1	16.1	41279	0	40438	794530000	66
AT2G47470.1	ATPDIL2-1, UNE5, MEE30, PDI11, ATPDI11 | thioredoxin family protein | chr2:19481503-19483683 FORWARD LENGTH=361;ATPDIL2-1, UNE5, MEE30, PDI11, ATPDI11 | thioredoxin family protein | chr2:19481503-19483683 FORWARD LENGTH=335;ATPDIL2-1, UNE5, MEE30, PDI11	28.5852	28.6737	28.5986	28.9703	28.4726	28.8133	28.7823	28.4911	28.9277	28.7148	28.4178	29.028	29.0915	28.6723	29.0427	28.6633	0	0	0	0	16	15	15	46.5	46.5	46.5	39496	0	82942	9199000000	164
AT2G47510.2	FUM1 | fumarase 1 | chr2:19498614-19502020 FORWARD LENGTH=492;FUM1 | fumarase 1 | chr2:19498614-19502020 FORWARD LENGTH=492	28.2119	28.247	27.9474	28.2174	27.9984	28.0268	28.207	27.9759	28.3333	28.1926	27.9703	28.5616	28.4317	28.1685	28.3786	28.2249	0	0	0	0	14	14	7	36.2	36.2	16.5	52999	0	163.85	6831100000	218
AT2G47610.1	| Ribosomal protein L7Ae/L30e/S12e/Gadd45 family protein | chr2:19529854-19531401 FORWARD LENGTH=257	29.6647	29.6204	29.4639	29.495	29.0951	29.3584	29.2989	29.6062	29.4538	29.3254	29.5914	29.6221	29.5727	29.7257	29.338	29.6772	0	0	0	0	12	12	2	39.7	39.7	7.4	29129	0	110.3	16035000000	272
AT3G62840.2	| Small nuclear ribonucleoprotein family protein | chr3:23235727-23236615 REVERSE LENGTH=108;| Small nuclear ribonucleoprotein family protein | chr2:19537393-19538431 FORWARD LENGTH=108;| Small nuclear ribonucleoprotein family protein | chr2:19537393	25.0031	24.847	25.3325	25.1821	19.5369	20.2545	18.6585	19.8896	24.0926	24.245	24.6264	25.3067	23.8871	25.0384	24.2734	24.1102	0	2	1	1	4	4	4	34.3	34.3	34.3	12507	0	85972	551270000	8
AT2G47710.1	| Adenine nucleotide alpha hydrolases-like superfamily protein | chr2:19555045-19555956 REVERSE LENGTH=162	27.5323	27.3307	27.5088	27.2441	27.2543	26.875	26.9623	27.7076	26.9505	26.9512	27.4196	26.9465	26.8715	27.663	27.3714	26.721	0	0	0	0	5	5	5	42.6	42.6	42.6	17301	0	77052	3318400000	78
AT2G47730.1	ATGSTF8, ATGSTF5, GST6, GSTF8 | glutathione S-transferase phi 8 | chr2:19558213-19559266 FORWARD LENGTH=263	29.7046	29.942	29.6874	29.4663	29.982	29.5114	29.7905	29.718	29.6924	29.7907	29.8964	29.6645	29.7084	30.1336	29.7904	29.8545	0	0	0	0	10	9	9	49.8	46.8	46.8	29231	0	211.08	21673000000	316
AT2G47910.2	CRR6 | chlororespiratory reduction 6 | chr2:19614963-19615559 FORWARD LENGTH=198;CRR6 | chlororespiratory reduction 6 | chr2:19614741-19615559 FORWARD LENGTH=246	24.9797	24.7203	24.9908	24.8886	25.4106	24.9025	24.744	24.8668	25.0013	24.6957	24.9932	24.8887	24.8699	24.7372	24.8963	24.8762	1	0	0	1	3	3	3	18.7	18.7	18.7	22837	0	10282	604890000	45
AT2G47940.2	DEGP2 | DEGP protease 2 | chr2:19618372-19622164 REVERSE LENGTH=606;DEGP2 | DEGP protease 2 | chr2:19618372-19622164 REVERSE LENGTH=607	27.4901	27.3307	27.7183	27.9437	27.7668	27.8269	27.6929	27.3813	28.1691	27.9008	27.7178	27.3905	27.5926	27.555	27.4576	27.992	0	0	0	0	12	12	12	26.1	26.1	26.1	66673	0	120.42	4365200000	167
AT2G47970.1	| Nuclear pore localisation protein NPL4 | chr2:19629525-19630973 FORWARD LENGTH=413;| Nuclear pore localisation protein NPL4 | chr2:19629525-19630589 FORWARD LENGTH=354	24.231	24.6348	24.5593	24.6865	24.2518	24.3169	24.5984	24.7036	24.2911	24.7596	24.4329	24.454	24.7083	24.4015	24.6376	24.3693	0	0	0	0	5	5	5	17.7	17.7	17.7	46169	0	20586	485280000	54
AT3G01060.1	| unknown protein;Has 640 Blast hits to 638 proteins in 201 species: Archae - 0;Bacteria - 293;Metazoa - 0;Fungi - 71;Plants - 72;Viruses - 0;Other Eukaryotes - 204 (source: NCBI BLink). | chr3:16831-18782 REVERSE LENGTH=455;| unknown protein;H	25.3109	24.8814	25.2832	24.776	25.0931	25.0244	24.9123	25.2004	24.5591	24.969	25.0161	25.0152	24.5291	24.9693	25.1059	24.9796	0	1	1	1	5	5	5	11.2	11.2	11.2	51024	0	12303	625290000	21
AT3G01090.3	AKIN10, KIN10 | SNF1 kinase homolog 10 | chr3:31437-33977 REVERSE LENGTH=512;AKIN10, SNRK1.1, KIN10 | SNF1 kinase homolog 10 | chr3:31437-33977 REVERSE LENGTH=512;AKIN10, KIN10 | SNF1 kinase homolog 10 | chr3:31437-34143 REVERSE LENGTH=535	20.3498	18.6322	19.8414	19.9508	26.4706	26.4779	26.2256	26.5532	26.4972	26.3143	26.4929	26.7053	26.4708	26.4447	26.6189	26.2273	2	1	0	1	5	5	5	9	9	9	58373	0	69242	1868500000	18
AT3G01120.1	MTO1, CGS, ATCYS1, CGS1 | Pyridoxal phosphate (PLP)-dependent transferases superfamily protein | chr3:39234-41865 REVERSE LENGTH=563	25.7665	26.0976	25.9788	26.1569	26.3082	26.4024	25.8809	25.7542	26.3917	26.0478	26.3092	26.4823	26.4024	25.8688	26.1175	26.2605	0	0	0	0	8	8	8	16.5	16.5	16.5	59918	0	24984	1477400000	69
AT3G01180.1	AtSS2, SS2 | starch synthase 2 | chr3:62456-65678 REVERSE LENGTH=792	21.5085	20.9836	21.4879	21.6937	18.3428	19.2504	19.1579	19.0655	19.9651	19.1579	19.7643	18.9572	21.7165	21.6467	21.2528	22.098	1	3	3	0	3	3	3	5.3	5.3	5.3	87592	0	58675	48021000	10
AT3G01280.1	VDAC1, ATVDAC1 | voltage dependent anion channel 1 | chr3:85754-87612 FORWARD LENGTH=276	29.1529	29.3896	29.5478	29.3044	28.7568	29.208	28.854	29.1632	29.2927	29.0663	28.9512	29.2333	29.4419	28.9086	29.1138	29.0348	0	0	0	0	13	13	10	51.1	51.1	46.4	29425	0	120.05	12759000000	177
AT3G01290.1	| SPFH/Band 7/PHB domain-containing membrane-associated protein family | chr3:88252-89356 REVERSE LENGTH=285	27.8884	28.1934	28.0082	27.9423	27.9239	27.4733	28.2022	27.7928	28.1232	28.7372	28.3133	28.235	27.7322	27.9336	28.2949	27.682	0	0	0	0	9	9	6	35.8	35.8	26.3	31321	0	67.06	5781500000	142
AT3G01310.2	| Phosphoglycerate mutase-like family protein | chr3:94343-101603 REVERSE LENGTH=1050;| Phosphoglycerate mutase-like family protein | chr3:94343-101603 REVERSE LENGTH=1056;| Phosphoglycerate mutase-like family protein | chr5:4876898-4885615 FORWARD L	25.6408	25.756	25.3525	24.9945	25.7047	25.3257	25.4775	25.9455	25.1731	25.0987	24.9348	25.2241	25.2849	25.1115	25.9166	24.9526	0	0	0	0	11	11	11	12.6	12.6	12.6	118.92	0	53498	913950000	79
AT3G01340.2	| Transducin/WD40 repeat-like superfamily protein | chr3:127557-128465 REVERSE LENGTH=302;| Transducin/WD40 repeat-like superfamily protein | chr3:127557-128465 REVERSE LENGTH=302	25.4556	25.3624	25.5387	25.7917	20.2428	20.522	19.8011	18.2533	25.7814	25.6543	25.7538	25.1937	25.0047	25.9096	25.1374	25.8232	0	2	1	0	7	7	6	35.1	35.1	31.1	32.63	0	18886	913200000	43
AT3G01390.2	VMA10, AVMA10 | vacuolar membrane ATPase 10 | chr3:150265-150922 REVERSE LENGTH=110;VMA10, AVMA10 | vacuolar membrane ATPase 10 | chr3:150265-150922 REVERSE LENGTH=110	22.4812	21.4717	21.8372	23.5629	20.0679	19.8467	20.6254	20.4041	18.8574	20.6254	18.9798	18.3342	22.1167	23.8284	23.3645	23.4285	1	2	2	0	2	2	2	20	20	20	12397	0.00029087	45359	115760000	34
AT3G01440.1	PQL1, PQL2 | PsbQ-like 1 | chr3:168478-169407 FORWARD LENGTH=220	27.6678	27.6684	27.6781	27.516	27.5792	27.7383	27.4533	27.8449	27.3898	27.4238	27.4501	26.6566	26.6717	26.7739	27.0931	27.4296	0	0	0	0	6	6	6	20.9	20.9	20.9	24781	0	16436	3918800000	73
AT3G01480.1	CYP38, ATCYP38 | cyclophilin 38 | chr3:188569-190674 FORWARD LENGTH=437;CYP38, ATCYP38 | cyclophilin 38 | chr3:188569-190252 FORWARD LENGTH=355	30.0217	30.0878	30.2853	29.9578	30.1167	30.1455	30.0955	30.2398	30.0684	29.9424	30.1957	29.7732	30.003	29.9378	29.9649	29.9461	0	0	0	0	18	18	18	56.8	56.8	56.8	47981	0	298.11	24253000000	393
AT3G01500.1	CA1, ATBCA1, SABP3, ATSABP3 | carbonic anhydrase 1 | chr3:194853-196716 REVERSE LENGTH=270;CA1 | carbonic anhydrase 1 | chr3:194853-197873 REVERSE LENGTH=347;CA1 | carbonic anhydrase 1 | chr3:195173-197873 REVERSE LENGTH=336	32.6311	32.3228	32.6865	32.4295	32.9958	32.9334	32.5117	32.7894	32.6009	32.527	32.7508	32.3795	32.411	32.9026	32.5508	32.6611	0	0	0	0	19	12	12	77.4	44.1	44.1	29504	0	316.72	135540000000	411
AT3G01510.1	LSF1 | like SEX4 1 | chr3:198855-201682 REVERSE LENGTH=591	26.0563	25.7103	25.655	25.9419	25.5956	25.8056	26.0297	25.6782	25.7328	25.8541	25.9532	24.9686	25.8412	25.9537	26.0241	25.5355	0	0	0	0	9	9	9	18.8	18.8	18.8	65.74	0	30676	1235200000	77
AT3G01520.1	| Adenine nucleotide alpha hydrolases-like superfamily protein | chr3:208506-209921 FORWARD LENGTH=175	25.8071	25.8312	25.7533	25.3201	25.8223	25.4403	25.5238	26.1511	25.8854	25.6768	25.0852	25.9677	25.5477	26.0766	26.1113	25.493	0	0	0	0	6	6	5	33.1	33.1	26.9	19568	0	12944	1194300000	53
AT3G01660.1	| S-adenosyl-L-methionine-dependent methyltransferases superfamily protein | chr3:245532-246432 FORWARD LENGTH=273	24.2569	24.531	24.3716	24.9966	24.9798	24.9601	25.2638	24.4795	24.9342	24.8097	24.1768	24.4333	24.4459	24.5164	25.0483	24.6433	0	0	0	1	5	5	5	17.9	17.9	17.9	31762	0	84687	575820000	20
AT3G01670.1	| unknown protein;BEST Arabidopsis thaliana protein match is: unknown protein (TAIR:AT3G01680.1);Has 121 Blast hits to 111 proteins in 12 species: Archae - 0;Bacteria - 0;Metazoa - 0;Fungi - 0;Plants - 121;Viruses - 0;Other Eukaryotes - 0 (source	24.9812	25.7353	25.8891	25.2569	25.0961	25.3543	25.5118	25.6696	25.1495	25.7352	25.1279	25.4959	25.3893	25.5256	25.3477	24.6506	0	0	0	0	12	12	12	14.2	14.2	14.2	94216	0	26.61	902340000	40
AT3G01680.1	| CONTAINS InterPro DOMAIN/s: Mediator complex subunit Med28 (InterPro:IPR021640);BEST Arabidopsis thaliana protein match is: unknown protein (TAIR:AT3G01670.1);Has 122 Blast hits to 112 proteins in 13 species: Archae - 0;Bacteria - 0;Metazoa - 0;Fu	24.6804	25.1883	24.7715	25.5386	24.6661	24.94	25.4823	24.235	24.8826	25.4481	25.2172	25.2957	25.2036	25.3668	25.6971	25.6486	0	0	0	0	9	9	9	15.4	15.4	15.4	85269	0	95571	802010000	119
AT3G01780.1	TPLATE | ARM repeat superfamily protein | chr3:279171-283399 FORWARD LENGTH=1176	24.1549	24.2071	24.2975	24.2528	24.1796	24.539	24.5077	24.0171	24.2555	24.2644	24.2011	24.3387	24.3086	24.7888	24.0741	24.4765	1	0	0	0	10	10	10	10.9	10.9	10.9	130.91	0	27.61	415030000	53
AT3G01910.1	SOX, AT-SO, AtSO | sulfite oxidase | chr3:314919-317274 REVERSE LENGTH=393;SOX, AT-SO, AtSO | sulfite oxidase | chr3:314919-316641 REVERSE LENGTH=298	28.1412	28.1047	27.9842	28.1856	27.8474	27.866	28.0264	28.4558	27.8043	28.1135	28.0646	28.0282	27.8151	27.8579	28.2275	27.9297	0	0	0	0	11	11	11	32.1	32.1	32.1	43329	0	102.77	5679700000	175
AT3G01920.1	| DHBP synthase RibB-like alpha/beta domain | chr3:317449-319001 FORWARD LENGTH=307	18.5629	19.1235	20.0246	19.5121	24.6538	24.6571	24.6099	24.9644	24.0549	24.255	24.7412	24.3274	24.4142	24.4759	24.378	24.4382	2	0	1	1	4	4	4	18.2	18.2	18.2	33539	0	20.05	431790000	24
AT3G02080.1	| Ribosomal protein S19e family protein | chr3:364138-365161 REVERSE LENGTH=143	28.6879	28.216	27.904	28.369	28.0561	28.6259	28.8508	28.2628	28.5609	28.2122	28.59	28.4394	28.6226	27.8576	28.0651	28.6061	0	0	0	0	6	6	2	46.9	46.9	19.6	15828	0	26715	7075500000	54
AT3G02090.1	MPPBETA | Insulinase (Peptidase family M16) protein | chr3:365624-368526 FORWARD LENGTH=531;MPPBETA | Insulinase (Peptidase family M16) protein | chr3:365624-368534 FORWARD LENGTH=535	29.7725	30.0883	29.7326	30.0819	29.6338	29.6534	29.8598	29.7568	29.73	29.8482	29.8691	29.8112	29.9662	29.8237	29.893	29.6513	0	0	0	0	22	22	22	49.7	49.7	49.7	59159	0	229.22	20100000000	325
AT3G02110.1	scpl25 | serine carboxypeptidase-like 25 | chr3:370902-373637 REVERSE LENGTH=473	23.8688	24.3775	24.7297	24.3246	24.2693	24.4893	23.951	24.2257	24.2492	23.4785	25.1633	24.3691	24.3744	24.7986	24.2421	23.8441	1	1	0	1	4	4	4	8.5	8.5	8.5	53.4	0	11981	389530000	36
AT3G02200.2	| Proteasome component (PCI) domain protein | chr3:406692-408919 FORWARD LENGTH=417;| Proteasome component (PCI) domain protein | chr3:406692-408675 FORWARD LENGTH=364	26.8504	27.1792	27.0604	27.1655	26.8178	27.2355	27.3027	27.3272	26.7846	27.013	27.3271	27.1525	27.1955	27.21	26.9737	26.946	0	0	0	0	14	14	12	36	36	32.6	46784	0	94047	2957500000	152
AT3G02230.1	RGP1, ATRGP1 | reversibly glycosylated polypeptide 1 | chr3:415463-417304 FORWARD LENGTH=357	25.8528	26.6517	26.1144	25.6717	25.6969	26.1246	26.341	26.1118	26.1418	26.1298	26.4525	26.6838	26.6029	26.0327	26.2187	25.7997	0	0	0	0	16	3	3	50.4	11.2	11.2	40629	0	28915	1565400000	63
AT3G02260.1	BIG, DOC1, TIR3, UMB1, ASA1, LPR1, CRM1 | auxin transport protein (BIG) | chr3:431152-448489 REVERSE LENGTH=5098	22.7289	24.073	23.3236	23.6656	18.5021	19.8528	20.2035	19.6273	23.2994	23.5224	23.953	23.2774	20.1146	20.2035	19.3655	20.5276	0	3	1	2	7	7	7	1.6	1.6	1.6	567.88	0	14844	228310000	32
AT3G02360.2	| 6-phosphogluconate dehydrogenase family protein | chr3:482498-483958 FORWARD LENGTH=486;| 6-phosphogluconate dehydrogenase family protein | chr3:482498-483958 FORWARD LENGTH=486	27.8906	28.1175	28.1309	27.9583	27.8236	27.7854	27.7735	28.1144	28.0738	27.9261	27.9348	27.9845	27.9469	27.8365	27.9444	27.7339	0	0	0	0	16	14	14	34	32.1	32.1	53577	0	75357	5235400000	171
AT3G02420.1	| unknown protein;FUNCTIONS IN: molecular_function unknown;INVOLVED IN: biological_process unknown;LOCATED IN: membrane;EXPRESSED IN: 25 plant structures;EXPRESSED DURING: 15 growth stages;CONTAINS InterPro DOMAIN/s: Uncharacterised protein family	24.5912	24.8149	24.506	24.7206	24.5041	24.4879	24.3348	24.7603	24.1427	24.6363	24.7906	24.3894	24.7917	24.0107	24.6496	24.0221	0	0	0	0	3	3	3	14.1	14.1	14.1	39611	0	53575	504350000	58
AT3G02520.1	GRF7, GF14 NU | general regulatory factor 7 | chr3:526800-527915 REVERSE LENGTH=265	25.7879	25.7395	25.4476	25.1493	25.8417	25.5909	25.4165	25.7313	25.6601	25.5421	25.6076	25.5345	25.7458	25.3331	25.6484	25.6277	1	0	1	1	10	3	3	40.8	15.8	15.8	29824	0	55.62	849700000	58
AT3G02530.1	| TCP-1/cpn60 chaperonin family protein | chr3:528806-532457 REVERSE LENGTH=535	28.0577	28.3578	28.2053	27.9018	28.1254	28.0573	27.9205	28.0883	28.1038	27.822	28.0708	28.4677	28.0683	28.132	28.1827	28.1071	0	0	0	0	16	16	4	31.6	31.6	7.9	58949	0	95043	5967300000	177
AT3G02540.1	RAD23-3, RAD23C | Rad23 UV excision repair protein family | chr3:533095-536151 REVERSE LENGTH=419;RAD23C | Rad23 UV excision repair protein family | chr3:533095-536151 REVERSE LENGTH=418;RAD23-3, RAD23C | Rad23 UV excision repair protein family | chr3:5	23.9627	23.6338	23.9491	24.0492	23.181	23.0771	24.1174	23.2423	23.7849	23.864	23.5975	24.212	23.6353	24.1783	24.2651	24.4482	1	0	1	0	4	4	3	12.6	12.6	10.7	44246	0	14929	288290000	35
AT3G02560.2	| Ribosomal protein S7e family protein | chr3:542341-543168 FORWARD LENGTH=191;| Ribosomal protein S7e family protein | chr3:542341-543168 FORWARD LENGTH=191	26.0171	26.4121	26.1579	26.4478	26.193	26.4745	26.3877	26.4767	26.0053	26.1977	27.063	26.1991	26.5819	26.9105	26.2144	26.4636	0	0	0	0	6	4	4	39.3	29.8	29.8	22196	0	34971	1846200000	45
AT3G02600.5	LPP3, ATLPP3 | lipid phosphate phosphatase 3 | chr3:552937-554411 FORWARD LENGTH=314;LPP3, ATLPP3 | lipid phosphate phosphatase 3 | chr3:552937-554411 FORWARD LENGTH=314;LPP3, ATLPP3 | lipid phosphate phosphatase 3 | chr3:552937-554411 FORWARD LENGTH=31	22.4097	22.678	22.0704	22.8516	22.4111	21.5457	22.5374	23.1784	18.2835	19.608	19.0324	20.3569	22.7036	22.6608	22.4331	22.7105	0	1	2	1	3	3	3	10.5	10.5	10.5	35183	0	76575	101170000	21
AT3G02630.1	| Plant stearoyl-acyl-carrier-protein desaturase family protein | chr3:562164-564524 FORWARD LENGTH=396	20.4932	18.6546	19.1564	19.1448	20.3273	20.0675	18.3211	19.4748	25.4058	24.886	24.8584	25.152	19.1448	18.3211	20.3975	19.5738	2	3	1	2	6	3	2	16.4	9.8	6.6	45302	0	93038	394370000	27
AT3G02650.1	| Tetratricopeptide repeat (TPR)-like superfamily protein | chr3:568135-569865 FORWARD LENGTH=576	19.419	19.4855	19.6519	18.7185	20.0778	18.3353	19.9333	18.5313	18.2745	19.9333	18.5921	18.7643	23.2451	23.4466	24.8692	23.6919	3	4	4	1	3	3	3	5.4	5.4	5.4	63837	0	56927	157220000	4
AT3G02660.1	emb2768 | Tyrosyl-tRNA synthetase, class Ib, bacterial/mitochondrial | chr3:570221-571756 REVERSE LENGTH=511	25.2664	25.4328	25.8872	26.1921	25.7847	25.8082	26.0248	26.0171	25.5621	25.5302	25.7835	25.4431	25.7926	26.0617	25.8886	25.8601	0	0	0	0	8	8	8	19.8	19.8	19.8	56618	0	32504	1160400000	59
AT3G02730.1	TRXF1, ATF1 | thioredoxin F-type 1 | chr3:588570-589591 REVERSE LENGTH=178	27.5125	27.4345	27.4459	27.5777	27.7657	27.3944	27.3682	27.7439	27.5678	27.6869	27.5667	27.0252	27.0605	27.4829	27.1748	28.0953	0	0	0	0	2	2	2	13.5	13.5	13.5	19325	0	12043	3870500000	66
AT3G02760.1	| Class II aaRS and biotin synthetases superfamily protein | chr3:597588-600650 REVERSE LENGTH=883	25.1769	25.3378	25.2492	25.1218	25.1053	24.9509	24.8882	24.9122	25.4127	24.6168	24.9016	25.2593	24.8555	25.2532	24.8688	24.8613	0	0	0	0	10	10	10	14.2	14.2	14.2	97536	0	42818	708040000	89
AT3G02780.1	IPP2, IPIAT1, IDI2 | isopentenyl pyrophosphate:dimethylallyl pyrophosphate isomerase 2 | chr3:602578-604648 REVERSE LENGTH=284	25.7537	25.3147	25.435	25.1948	25.5165	25.3389	25.4164	25.1409	25.2922	25.3579	25.652	25.403	20.0672	19.5672	20.3809	19.8809	0	0	0	2	3	2	2	12	8.8	8.8	32607	0.00030084	50516	825240000	14
AT3G02870.3	VTC4 | Inositol monophosphatase family protein | chr3:627742-629682 REVERSE LENGTH=268;VTC4 | Inositol monophosphatase family protein | chr3:627742-629682 REVERSE LENGTH=271;VTC4 | Inositol monophosphatase family protein | chr3:627742-629682 REVERSE LEN	25.5632	25.6792	26.0476	25.8829	25.6012	26.0249	25.6272	25.8265	25.9477	25.6451	25.9266	25.4003	25.7461	25.212	25.5341	25.8266	0	0	0	0	6	6	6	26.9	26.9	26.9	28806	0	25828	1114200000	55
AT3G02880.1	| Leucine-rich repeat protein kinase family protein | chr3:634819-636982 FORWARD LENGTH=627	27.121	27.3712	27.2279	26.9612	27.2292	27.0136	27.047	26.9922	26.8883	27.1592	27.2878	27.4267	27.0787	27.381	27.1083	26.9495	0	0	0	0	14	14	10	27.6	27.6	21.7	67752	0	92395	3095500000	132
AT3G03100.1	| NADH:ubiquinone oxidoreductase, 17.2kDa subunit | chr3:705564-707578 REVERSE LENGTH=159;| NADH:ubiquinone oxidoreductase, 17.2kDa subunit | chr3:705564-707578 REVERSE LENGTH=159	25.9672	26.3991	26.6235	26.421	26.1314	25.7578	26.7969	26.069	25.8711	26.5787	26.0004	26.4734	26.216	25.9458	26.391	26.0592	0	0	0	0	6	6	6	34	34	34	18316	0	14367	1648700000	39
AT3G03250.1	UGP, UGP1, AtUGP1 | UDP-GLUCOSE PYROPHOSPHORYLASE 1 | chr3:749761-754014 REVERSE LENGTH=469	30.7098	30.5403	30.671	30.5941	30.5193	30.4506	30.5667	30.8668	30.4145	30.7184	30.5784	30.4792	30.5571	30.3285	30.6444	30.4067	0	0	0	0	22	22	10	55.7	55.7	28.1	51738	0	323.31	32975000000	460
AT3G03470.1	CYP89A9 | cytochrome P450, family 87, subfamily A, polypeptide 9 | chr3:824692-826345 REVERSE LENGTH=511	25.4054	24.9261	25.0934	25.1966	24.784	24.8656	24.7146	25.1714	19.4507	18.7885	19.613	19.5373	25.2525	24.8215	24.9155	25.0509	0	1	2	1	5	5	5	11	11	11	59254	0	14575	565140000	33
AT3G03520.1	NPC3 | non-specific phospholipase C3 | chr3:837972-840511 REVERSE LENGTH=523	21.7032	21.6162	21.6523	21.5363	19.0506	19.9885	20.0993	19.5506	20.3236	20.0993	18.3885	19.9182	19.183	19.5506	19.9182	19.4588	1	2	2	2	3	3	3	8.2	8.2	8.2	59097	0	11808	40504000	19
AT3G03710.1	RIF10, PNP | polyribonucleotide nucleotidyltransferase, putative | chr3:919542-924906 FORWARD LENGTH=922	27.8803	27.706	27.1725	27.0911	27.5889	27.417	27.5501	27.5839	27.5116	27.4058	27.5461	27.359	27.2272	27.3008	27.563	27.7321	0	0	0	0	18	18	18	22.8	22.8	22.8	99565	0	58809	3876600000	192
AT3G03780.3	ATMS2, MS2 | methionine synthase 2 | chr3:957602-960740 FORWARD LENGTH=765;ATMS2, MS2 | methionine synthase 2 | chr3:957602-960740 FORWARD LENGTH=765;ATMS2, MS2 | methionine synthase 2 | chr3:957602-960740 FORWARD LENGTH=765	28.4257	28.5914	28.5523	28.8909	28.771	28.766	28.4564	28.7053	28.8064	29.0383	28.8354	28.5361	28.5509	28.6084	28.8459	28.4554	0	0	0	0	28	8	8	42.1	15	15	84583	0	166.17	9187700000	125
AT3G03960.1	| TCP-1/cpn60 chaperonin family protein | chr3:1024432-1027604 FORWARD LENGTH=549	27.8952	27.9253	27.6813	27.7036	27.7704	27.7669	27.7584	27.3265	28.2025	27.7378	27.7363	27.795	27.8984	27.7757	27.8424	27.9397	0	0	0	0	15	15	15	32.1	32.1	32.1	58939	0	80838	4723100000	197
AT3G03980.1	| NAD(P)-binding Rossmann-fold superfamily protein | chr3:1031786-1033081 FORWARD LENGTH=270	24.8661	24.6778	25.0242	24.848	25.0393	24.978	25.333	24.5555	24.9872	24.2775	25.1697	24.8683	24.8832	24.657	24.895	25.0995	1	0	0	0	5	5	5	23.7	23.7	23.7	28146	0	66581	617630000	40
AT3G04120.1	GAPC, GAPC-1, GAPC1 | glyceraldehyde-3-phosphate dehydrogenase C subunit 1 | chr3:1081077-1083131 FORWARD LENGTH=338	32.0303	32.0657	31.9715	32.322	32.1952	32.2742	32.1329	32.0337	32.3393	32.3144	32.4024	32.2599	32.2878	32.2879	32.3049	32.4137	0	0	0	0	24	24	3	76.3	76.3	10.4	36914	0	323.31	110110000000	979
AT3G04550.1	| unknown protein;INVOLVED IN: biological_process unknown;LOCATED IN: chloroplast stroma, chloroplast;EXPRESSED IN: 22 plant structures;EXPRESSED DURING: 13 growth stages;BEST Arabidopsis thaliana protein match is: unknown protein (TAIR:AT5G28500.1)	25.6551	25.6487	25.7601	26.0329	25.9268	26.5219	25.7437	25.9956	26.0319	25.7976	26.457	26.0552	26.1769	25.5005	25.8275	26.4907	0	0	0	0	8	8	8	17.4	17.4	17.4	50199	0	20.72	1344400000	57
AT3G04600.3	| Nucleotidylyl transferase superfamily protein | chr3:1243152-1245958 FORWARD LENGTH=402;| Nucleotidylyl transferase superfamily protein | chr3:1243152-1245958 FORWARD LENGTH=402;| Nucleotidylyl transferase superfamily protein | chr3:1243152-1245958	25.9745	26.1422	26.454	26.168	25.817	25.8292	26.1379	26.2918	25.9285	25.9659	25.9897	25.9572	26.1807	25.9705	25.8825	26.0826	0	0	0	0	9	9	9	26.9	26.9	26.9	45754	0	74035	1414200000	77
AT3G04790.1	| Ribose 5-phosphate isomerase, type A protein | chr3:1313365-1314195 FORWARD LENGTH=276	30.5243	30.492	30.7376	30.6268	30.5305	31.1314	30.4166	30.6081	30.4073	30.4536	30.4177	29.9341	30.1757	30.6177	29.7365	30.6222	0	0	0	0	9	9	9	47.1	47.1	47.1	29305	0	227.94	31314000000	157
AT3G04830.2	| Protein prenylyltransferase superfamily protein | chr3:1326289-1329132 FORWARD LENGTH=299;| Protein prenylyltransferase superfamily protein | chr3:1326289-1329132 FORWARD LENGTH=303	24.0024	24.2731	24.2733	24.2365	20.2098	18.4705	19.1447	20.3056	24.0986	24.1332	24.2165	24.129	24.2372	24.6383	24.2078	23.8896	0	2	1	0	4	4	4	13	13	13	33286	0	11891	373040000	15
AT3G04840.1	| Ribosomal protein S3Ae | chr3:1329751-1331418 FORWARD LENGTH=262	29.134	29.2947	29.1712	29.3477	29.0456	29.3469	29.176	29.1263	29.4152	29.0418	29.446	29.5061	29.8565	29.4045	29.1559	29.7855	0	0	0	0	15	15	8	61.1	61.1	35.5	29.85	0	116.28	14339000000	211
AT3G04870.2	ZDS, PDE181, SPC1 | zeta-carotene desaturase | chr3:1342842-1346189 FORWARD LENGTH=558;ZDS, PDE181, SPC1 | zeta-carotene desaturase | chr3:1342842-1346189 FORWARD LENGTH=558	27.2071	27.2614	27.4862	27.0319	27.2621	27.215	27.199	27.2038	27.0902	26.9503	27.1566	27.2163	27.1858	27.5441	27.0396	27.307	0	0	0	0	14	14	14	30.6	30.6	30.6	61633	0	50481	3185800000	186
AT3G04880.1	DRT102 | DNA-damage-repair/toleration protein (DRT102) | chr3:1346431-1347363 REVERSE LENGTH=310	24.9906	25.069	24.7968	24.9176	24.8509	25.0499	25.1861	25.1672	18.5366	19.104	18.5716	18.5526	25.6417	24.9547	24.981	24.8962	0	1	2	0	7	7	7	32.6	32.6	32.6	33233	0	15124	632590000	29
AT3G04920.1	| Ribosomal protein S24e family protein | chr3:1360989-1362065 FORWARD LENGTH=133	27.9847	27.9788	28.1019	27.7354	27.8791	28.0383	27.4492	28.0278	27.6251	27.2965	28.1099	28.1169	28.4872	27.8521	27.56	28.4256	0	0	0	0	4	2	2	27.1	18	18	15372	0	7717	5232800000	32
AT3G04940.1	ATCYSD1, CYSD1 | cysteine synthase D1 | chr3:1365681-1367508 FORWARD LENGTH=324	26.1063	26.0258	25.8878	25.6543	25.828	26.2308	25.7977	25.7147	26.2049	25.9948	25.862	25.8914	26.175	25.6353	25.8674	25.931	0	0	0	0	9	7	6	28.7	23.1	20.7	34294	0	17.48	1292700000	48
AT3G05000.1	| Transport protein particle (TRAPP) component | chr3:1387444-1388697 REVERSE LENGTH=173	24.0106	24.1888	24.3393	23.7558	24.079	24.3079	24.7514	24.0225	24.1806	24.3151	24.4908	24.3398	23.9333	24.4644	24.3247	24.4373	1	0	0	1	3	3	3	23.7	23.7	23.7	19572	0	24331	381640000	21
AT3G05060.1	| NOP56-like pre RNA processing ribonucleoprotein | chr3:1413174-1415564 REVERSE LENGTH=533	25.8213	25.643	25.7739	26.1135	25.8395	25.7177	26.1862	25.9182	25.5863	25.773	26.1165	25.6464	25.7848	26.1407	25.6306	25.8697	0	0	0	0	10	10	9	20.8	20.8	18.4	59002	0	28523	1235000000	81
AT3G05230.1	| Signal peptidase subunit | chr3:1492304-1493452 FORWARD LENGTH=167	19.4669	19.0953	19.2372	18.8656	23.773	23.6733	23.9198	23.5111	19.2372	18.4232	20.1225	20.2354	19.2372	18.4232	20.1225	20.2354	3	1	3	2	3	3	3	23.4	23.4	23.4	19019	0	11.58	211620000	23
AT3G05350.1	| Metallopeptidase M24 family protein | chr3:1527103-1533843 REVERSE LENGTH=710	26.7037	26.1625	26.2052	25.9615	26.1653	26.398	26.4915	26.2859	25.8053	26.3946	26.3949	26.6067	26.0334	26.1445	26.4145	26.4138	0	0	0	0	10	10	10	17.3	17.3	17.3	78708	0	44349	1781200000	69
AT3G05420.1	ACBP4 | acyl-CoA binding protein 4 | chr3:1561880-1567047 FORWARD LENGTH=668;ACBP4 | acyl-CoA binding protein 4 | chr3:1561880-1567047 FORWARD LENGTH=669	24.6082	24.9441	24.0977	24.7804	24.1581	24.3389	24.6207	24.254	24.816	25.0616	24.5574	25.02	24.8442	24.6503	24.9707	24.8287	0	1	1	1	9	9	8	13.8	13.8	12.7	73074	0	20.69	496810000	45
AT3G05530.1	RPT5A, ATS6A.2 | regulatory particle triple-A ATPase 5A | chr3:1603540-1605993 FORWARD LENGTH=424;RPT5B | 26S proteasome AAA-ATPase subunit RPT5B | chr1:2936675-2939258 REVERSE LENGTH=423	27.0272	27.0583	26.8674	27.4728	27.0419	27.2051	27.5358	26.6636	27.2872	27.4005	27.0603	27.4428	27.459	27.4413	27.226	27.5177	0	0	0	0	14	13	13	36.6	33.7	33.7	47.48	0	53484	3173900000	97
AT3G05590.1	RPL18 | ribosomal protein L18 | chr3:1621511-1622775 FORWARD LENGTH=187	30.3044	30.3428	30.4353	30.5181	30.1104	30.1368	30.1737	30.4392	30.2721	30.1583	30.4331	30.5597	30.4459	30.2065	30.3209	30.3858	0	0	0	0	9	9	2	48.7	48.7	11.2	20925	0	111.09	28180000000	174
AT3G05900.1	| neurofilament protein-related | chr3:1761408-1763854 REVERSE LENGTH=673	23.8162	23.7052	22.9379	24.2115	18.5022	19.2245	18.9469	19.6693	24.3727	24.2916	24.3602	23.647	23.8306	23.8165	23.7291	25.3244	0	2	1	0	8	8	8	18.1	18.1	18.1	73453	0	27656	286640000	26
AT3G05910.1	| Pectinacetylesterase family protein | chr3:1764509-1767240 REVERSE LENGTH=415	25.3343	25.5939	25.7023	25.9218	25.3743	25.2716	25.1041	25.3475	25.5113	25.5363	25.3777	25.593	25.4965	25.7741	25.5521	25.1205	0	0	0	0	5	5	5	14.7	14.7	14.7	46326	0	35244	974910000	41
AT3G05970.1	LACS6, ATLACS6 | long-chain acyl-CoA synthetase 6 | chr3:1786510-1791746 REVERSE LENGTH=701	26.0824	26.1132	26.5005	26.1865	26.2255	26.0574	26.4284	26.049	26.5179	26.3856	26.3163	26.4144	26.1116	26.5088	26.441	25.7615	0	0	0	0	12	12	11	20.7	20.7	19.1	76603	0	38285	1700100000	82
AT3G06050.1	PRXIIF, ATPRXIIF | peroxiredoxin IIF | chr3:1826311-1827809 REVERSE LENGTH=201	28.5141	28.5301	28.5767	28.0443	27.8561	27.7907	27.9377	28.4467	28.0287	28.0001	27.8916	28.2631	28.3262	28.2983	28.4249	27.9921	0	0	0	0	8	8	8	42.8	42.8	42.8	21445	0	80098	6304400000	100
AT3G06300.1	AT-P4H-2 | P4H isoform 2 | chr3:1907744-1909675 FORWARD LENGTH=299	23.2647	23.4968	23.372	23.3754	23.2669	23.0116	23.1529	23.9968	23.0155	22.9221	23.0243	23.0897	22.9961	22.4207	22.9147	22.8014	1	0	1	1	4	4	3	19.1	19.1	15.1	33019	0	11.17	175510000	21
AT3G06350.1	EMB3004, MEE32 | dehydroquinate dehydratase, putative / shikimate dehydrogenase, putative | chr3:1924536-1927701 REVERSE LENGTH=603	26.312	26.3109	26.0606	26.3516	26.4938	26.5452	26.2883	26.2245	26.441	26.3681	26.3691	26.2446	26.2462	26.1345	26.1508	26.5598	0	0	0	0	11	11	11	24.4	24.4	24.4	65795	0	52285	1670700000	120
AT3G06510.1	SFR2, ATSFR2 | Glycosyl hydrolase superfamily protein | chr3:2016450-2019533 FORWARD LENGTH=622;SFR2 | Glycosyl hydrolase superfamily protein | chr3:2016450-2019533 FORWARD LENGTH=656	28.3124	28.2524	28.2007	27.7533	28.2634	27.8249	27.8347	28.3709	27.6027	28.0427	27.8051	27.5796	27.6437	27.4065	27.8117	27.9115	0	0	0	0	19	19	19	32.8	32.8	32.8	70778	0	118.14	5406800000	152
AT3G06580.1	GAL1, GALK | Mevalonate/galactokinase family protein | chr3:2049141-2051867 REVERSE LENGTH=496	26.0133	25.9803	26.253	26.3331	26.5185	26.3184	26.096	26.191	26.2749	26.1662	26.1489	26.1748	26.2018	26.4424	25.9249	26.1652	0	0	0	0	8	8	8	22.4	22.4	22.4	54.34	0	30411	1589900000	86
AT3G06650.1	ACLB-1 | ATP-citrate lyase B-1 | chr3:2079247-2082633 REVERSE LENGTH=608	29.1028	29.0791	29.1359	28.9974	29.0875	29.1037	29.0257	28.9849	29.0261	29.0481	28.9779	29.0765	29.0815	28.9835	28.8188	28.99	0	0	0	0	20	20	7	41.8	41.8	16.6	65813	0	244.48	11092000000	265
AT3G06720.2	AT-IMP, ATKAP ALPHA, AIMP ALPHA | importin alpha isoform 1 | chr3:2120559-2123555 FORWARD LENGTH=532;AT-IMP, ATKAP ALPHA, AIMP ALPHA, IMPA-1, IMPA1 | importin alpha isoform 1 | chr3:2120559-2123555 FORWARD LENGTH=532	24.9569	24.4302	24.8073	24.6371	19.1747	19.1201	19.5788	18.9377	24.2989	24.7541	24.6929	24.6894	20.1835	18.9377	20.1053	20.273	0	2	0	2	9	4	4	23.1	13.2	13.2	58644	0	12988	490820000	9
AT3G06810.1	IBR3 | acyl-CoA dehydrogenase-related | chr3:2146534-2150654 FORWARD LENGTH=824	25.2293	25.5447	24.7346	24.748	24.2891	24.3184	25.0083	25.602	24.7119	25.1655	24.7417	24.5595	25.2927	24.4894	24.9858	24.762	0	0	0	0	10	10	10	15.7	15.7	15.7	91712	0	33914	678010000	62
AT3G06860.1	MFP2, ATMFP2 | multifunctional protein 2 | chr3:2161926-2166009 FORWARD LENGTH=725	26.6748	26.7225	27.033	26.9574	26.676	26.6822	26.981	26.4315	26.5895	26.5498	26.6251	26.9205	27.0167	26.2957	26.9493	26.3774	0	0	0	0	8	8	8	12.3	12.3	12.3	78839	0	17084	2243500000	47
AT3G07020.2	| UDP-Glycosyltransferase superfamily protein | chr3:2218120-2221590 REVERSE LENGTH=637;| UDP-Glycosyltransferase superfamily protein | chr3:2217841-2221590 REVERSE LENGTH=637	23.5062	23.751	23.5434	23.6699	19.4905	19.82	20.6361	19.6252	18.2913	20.6361	19.6672	19.5985	18.2913	20.6361	19.6672	19.5985	0	3	3	2	3	3	3	6.8	6.8	6.8	69276	0	7548	218220000	20
AT3G07100.1	ERMO2, SEC24A | Sec23/Sec24 protein transport family protein | chr3:2245689-2250077 REVERSE LENGTH=1038	25.7235	26.1066	25.946	25.869	25.7739	25.9597	25.7947	25.6831	25.7576	25.8018	25.3449	25.992	25.9813	25.8446	26.0643	25.7812	0	0	0	0	14	14	14	16.5	16.5	16.5	113.96	0	37344	1228500000	79
AT3G07110.1	| Ribosomal protein L13 family protein | chr3:2252092-2253332 FORWARD LENGTH=206;| Ribosomal protein L13 family protein | chr3:2252092-2253332 FORWARD LENGTH=207	28.0005	27.966	27.7454	27.9297	27.8979	28.2913	27.8908	27.5569	28.6634	27.9937	27.9898	28.2048	28.202	27.5586	28.0036	28.2028	0	0	0	0	9	5	3	40.3	21.4	15	23466	0	23.09	5484300000	82
AT3G07160.1	ATGSL10, gsl10, CALS9 | glucan synthase-like 10 | chr3:2265142-2279383 REVERSE LENGTH=1890	20.1174	20.0381	20.2993	18.6336	19.1447	20.3312	19.6906	19.05	22.553	22.8623	22.1801	22.3748	18.6336	19.7788	20.3375	18.5825	3	4	1	3	7	7	6	5.3	5.3	4.7	217.08	0	18.81	86497000	17
AT3G07320.1	| O-Glycosyl hydrolases family 17 protein | chr3:2332324-2333925 REVERSE LENGTH=460	24.3412	24.5708	24.5001	24.6832	24.3053	25.1842	24.5356	23.7368	25.1718	24.531	24.9645	24.8593	25.0547	24.5661	24.4702	24.8783	0	0	0	0	4	4	4	10.4	10.4	10.4	50603	0	10694	539900000	23
AT3G07470.1	| Protein of unknown function, DUF538 | chr3:2387291-2388343 REVERSE LENGTH=169	24.8716	25.106	25.5419	24.612	24.6287	24.867	24.9202	25.0866	25.1491	24.6732	24.8886	24.8185	18.3867	19.4687	18.7237	20.3923	0	1	1	2	3	3	3	19.5	19.5	19.5	18779	0	11956	570570000	45
AT3G07630.2	ADT2 | arogenate dehydratase 2 | chr3:2435457-2437530 FORWARD LENGTH=381;ADT2 | arogenate dehydratase 2 | chr3:2435457-2437530 FORWARD LENGTH=381	24.1181	23.74	23.92	23.98	24.02	23.7215	23.54	23.7336	24.2794	23.9941	23.2912	23.9463	23.8182	23.6176	23.3645	24.3034	1	0	1	0	3	3	2	8.7	8.7	6.8	42115	0	70181	302860000	30
AT3G07670.1	| Rubisco methyltransferase family protein | chr3:2451651-2454617 FORWARD LENGTH=504	25.1104	25.6403	25.0688	25.1517	25.1052	25.2575	25.2027	25.3744	25.5804	25.4001	25.3873	25.2677	25.2438	25.196	24.9886	25.4348	0	1	1	1	3	3	3	6.3	6.3	6.3	57613	0	73193	741770000	28
AT3G07720.1	| Galactose oxidase/kelch repeat superfamily protein | chr3:2465439-2467033 FORWARD LENGTH=329	25.7495	25.5063	25.143	25.7632	25.3677	25.1925	25.8347	25.6456	25.0255	25.7252	25.4923	25.4976	25.5734	25.1127	25.9074	25.2383	0	0	0	0	7	7	7	26.1	26.1	26.1	35685	0	51.7	989360000	54
AT3G07770.1	Hsp89.1, AtHsp90.6, AtHsp90-6 | HEAT SHOCK PROTEIN 89.1 | chr3:2479611-2483970 FORWARD LENGTH=799	24.7861	24.5761	25.0505	24.9	24.737	24.8369	24.9002	24.8444	24.8271	24.9994	24.6583	25.0197	24.8805	24.6562	24.1859	24.387	0	1	0	0	12	6	6	17.4	9.5	9.5	90566	0	113.87	551980000	68
AT3G08010.1	ATAB2 | RNA binding | chr3:2556046-2557426 FORWARD LENGTH=374	24.7557	25.1022	24.8343	24.0955	19.8806	19.3875	18.7945	18.3013	24.4196	24.5362	24.6283	24.9842	24.8015	24.5545	24.0864	25.5001	1	2	1	0	3	3	3	9.9	9.9	9.9	41917	0	83583	493470000	16
AT3G08030.2	| Protein of unknown function, DUF642 | chr3:2564517-2565819 FORWARD LENGTH=323;| Protein of unknown function, DUF642 | chr3:2564191-2565819 FORWARD LENGTH=365	28.5287	28.6129	28.8077	28.6052	28.7406	28.6324	28.5436	28.4001	28.7284	28.6187	28.902	28.9303	28.9143	29.0561	29.0454	28.7543	0	0	0	0	14	14	14	60.7	60.7	60.7	34.7	0	85035	9215000000	210
AT3G08510.1	ATPLC2, PLC2 | phospholipase C 2 | chr3:2582626-2585556 REVERSE LENGTH=581;ATPLC2, PLC2 | phospholipase C 2 | chr3:2582626-2585556 REVERSE LENGTH=581;| phospholipase C 2 | chr3:2582626-2585556 REVERSE LENGTH=552	28.2592	28.2838	27.9557	27.9006	28.4798	28.2377	28.1346	28.2558	28.2604	28.2401	28.1462	28.2256	28.402	28.4432	28.3734	27.969	0	0	0	0	18	18	13	31.8	31.8	26.2	66122	0	71084	6637700000	154
AT3G08530.1	| Clathrin, heavy chain | chr3:2587171-2595411 REVERSE LENGTH=1703	26.737	27.4351	26.3407	27.2296	26.6967	26.5299	26.8965	27.4357	26.2779	27.4401	26.4231	26.9037	27.2863	26.8846	26.8334	26.6209	0	0	0	0	56	9	9	37.2	5.8	5.8	193.27	0	41926	2681000000	92
AT3G08580.1	AAC1 | ADP/ATP carrier 1 | chr3:2605706-2607030 REVERSE LENGTH=381;AAC1 | ADP/ATP carrier 1 | chr3:2605706-2607030 REVERSE LENGTH=381	31.7512	32.1386	31.9042	31.68	31.7185	31.4475	31.7954	31.9279	31.4095	31.7359	31.7807	31.7818	31.6704	31.981	31.9566	31.5616	0	0	0	0	13	13	7	29.7	29.7	15.5	41475	0	47039	77664000000	385
AT3G08590.2	| Phosphoglycerate mutase, 2,3-bisphosphoglycerate-independent | chr3:2608683-2611237 REVERSE LENGTH=560;| Phosphoglycerate mutase, 2,3-bisphosphoglycerate-independent | chr3:2608683-2611237 REVERSE LENGTH=560	28.1984	28.0053	27.5928	27.6544	27.3993	27.2613	27.3787	28.092	27.4731	27.6867	27.5792	27.6911	27.7309	27.6204	27.7969	27.1317	0	0	0	0	17	12	12	38.2	23.8	23.8	60763	0	49324	4424200000	84
AT3G08640.1	| Protein of unknown function (DUF3411) | chr3:2622992-2624005 FORWARD LENGTH=337	25.0518	25.6994	24.944	24.9396	25.1311	25.1271	25.1468	25.0364	25.1834	25.2174	25.1352	25.1767	20.2519	18.2848	18.7311	19.6908	0	0	1	2	5	5	5	14.2	14.2	14.2	35252	0	68643	694820000	29
AT3G08710.2	ATH9, TRX H9, TH9 | thioredoxin H-type 9 | chr3:2645590-2646304 FORWARD LENGTH=140;ATH9, TRX H9, TH9 | thioredoxin H-type 9 | chr3:2645590-2646304 FORWARD LENGTH=140	20.4249	18.3895	19.8675	18.8321	22.7507	22.345	23.2493	23.9888	18.8321	18.6085	18.285	18.548	23.0983	22.6937	23.7459	22.7736	2	1	3	1	1	1	1	7.9	7.9	7.9	15334	0.00028612	42768	151080000	6
AT3G08740.1	| elongation factor P (EF-P) family protein | chr3:2654788-2656154 REVERSE LENGTH=236	28.3367	28.0143	28.0882	28.3187	28.1137	28.161	28.1704	28.4379	28.284	28.0066	28.3757	28.3196	28.6122	28.3717	28.1108	28.4719	0	0	0	0	8	8	8	39.8	39.8	39.8	26228	0	41463	6508600000	122
AT3G08920.1	| Rhodanese/Cell cycle control phosphatase superfamily protein | chr3:2712274-2713117 FORWARD LENGTH=214	27.0975	27.5198	27.405	27.3953	27.5911	27.6453	27.5254	27.6239	27.2093	27.3352	27.5772	27.3661	27.3617	27.3287	27.3369	27.5552	0	0	0	0	7	7	7	42.5	42.5	42.5	23779	0	34897	3772000000	102
AT3G08940.2	LHCB4.2 | light harvesting complex photosystem II | chr3:2717717-2718665 FORWARD LENGTH=287;LHCB4.2 | light harvesting complex photosystem II | chr3:2717717-2718400 FORWARD LENGTH=227	33.5942	33.7588	33.8347	33.8386	33.748	33.8131	33.7811	33.9706	33.5952	33.7179	33.8175	33.4788	33.6691	33.7993	33.5339	33.5039	0	0	0	0	14	14	10	50.9	50.9	35.5	31193	0	318.04	366600000000	722
AT3G08943.1	| ARM repeat superfamily protein | chr3:2719198-2721911 REVERSE LENGTH=871;| ARM repeat superfamily protein | chr3:2724007-2726722 FORWARD LENGTH=873	18.6077	18.3497	20.0187	20.3472	18.3497	19.419	20.3885	19.5309	24.3333	24.7412	24.8362	24.9855	24.8477	24.5805	24.7743	24.7618	2	2	0	1	9	9	9	11	11	11	96.4	0	26138	461880000	40
AT3G09050.1	| unknown protein;FUNCTIONS IN: molecular_function unknown;INVOLVED IN: biological_process unknown;LOCATED IN: chloroplast thylakoid membrane, chloroplast;EXPRESSED IN: 21 plant structures;EXPRESSED DURING: 13 growth stages;Has 120 Blast hits to 12	19.545	19.1632	18.4408	18.5456	23.434	23.001	22.7564	23.317	23.441	22.9244	22.5451	22.7162	22.7525	23.011	23.0187	23.2926	3	0	0	1	4	4	4	19.4	19.4	19.4	29249	0	10271	169310000	32
AT3G09200.1	| Ribosomal protein L10 family protein | chr3:2823364-2825020 REVERSE LENGTH=320;| Ribosomal protein L10 family protein | chr3:2823364-2825020 REVERSE LENGTH=287;| Ribosomal protein L10 family protein | chr2:16708578-16710448 REVERSE LENGTH=317;| R	29.2584	29.4804	28.6572	29.1825	28.9134	29.3321	28.8945	28.941	29.1198	29.073	28.872	29.3937	29.7482	29.1027	29.1139	29.2999	0	0	0	0	6	6	6	25.3	25.3	25.3	34133	0	71793	12665000000	122
AT3G09350.3	Fes1A | Fes1A | chr3:2871710-2873109 FORWARD LENGTH=327;Fes1A | Fes1A | chr3:2871710-2873109 FORWARD LENGTH=327;Fes1A | Fes1A | chr3:2871216-2873109 FORWARD LENGTH=363	19.75	20.5526	18.3552	18.6712	20.5526	19.391	18.8158	18.2407	18.8835	20.3478	18.8121	20.2764	23.9562	23.9297	23.8026	23.8831	3	3	2	0	3	3	3	9.5	9.5	9.5	36184	0	63382	280310000	13
AT3G09440.1	| Heat shock protein 70 (Hsp 70) family protein | chr3:2903434-2905632 REVERSE LENGTH=649;| Heat shock protein 70 (Hsp 70) family protein | chr3:2903434-2905632 REVERSE LENGTH=649	28.9804	29.2405	29.0576	28.7452	29.2743	29.0328	28.9749	29.0259	28.9798	29.0697	28.7922	29.3106	29.2715	29.279	29.2935	28.9477	0	0	0	0	26	11	10	50.8	22.7	18.6	71147	0	157.41	13514000000	256
AT3G09500.1	| Ribosomal L29 family protein | chr3:2917047-2917895 FORWARD LENGTH=123;| Ribosomal L29 family protein | chr3:20453136-20454293 REVERSE LENGTH=123;| Ribosomal L29 family protein | chr3:20453136-20454293 REVERSE LENGTH=123	28.6714	28.4136	28.7773	28.2691	26.612	27.8183	27.7232	28.5436	28.0562	28.2086	28.0604	28.9533	29.1231	28.1506	28.0468	27.7017	0	0	0	0	6	6	2	35	35	16.3	14285	0	28933	6768100000	89
AT3G09580.1	| FAD/NAD(P)-binding oxidoreductase family protein | chr3:2942614-2944047 REVERSE LENGTH=477	25.7051	25.9218	26.0253	25.7197	25.8483	25.8513	25.8853	25.8183	25.774	25.4995	25.8353	25.7886	25.6596	25.7496	25.6605	26.0682	0	0	0	0	7	7	7	16.1	16.1	16.1	52258	0	34535	1160800000	37
AT3G09630.1	| Ribosomal protein L4/L1 family | chr3:2953813-2955444 FORWARD LENGTH=406;| Ribosomal protein L4/L1 family | chr3:2953813-2955444 FORWARD LENGTH=405	30.2904	30.4279	30.1924	30.2672	29.9133	29.9101	30.227	30.2421	30.3583	30.1042	30.4385	30.5258	30.4704	30.2543	30.1895	30.4474	0	0	0	0	20	20	8	49	49	17.7	44702	0	192.53	27650000000	489
AT3G09740.1	SYP71, ATSYP71 | syntaxin of plants 71 | chr3:2989615-2991354 FORWARD LENGTH=266	26.1119	26.3882	26.1875	26.0331	26.4756	26.4202	26.4817	26.4183	26.3917	26.4488	26.5414	26.3988	26.0968	26.1347	25.8187	26.269	0	0	0	0	10	10	10	42.1	42.1	42.1	29983	0	21757	1615300000	68
AT3G09810.1	IDH-VI | isocitrate dehydrogenase VI | chr3:3008753-3011070 FORWARD LENGTH=374	27.2786	27.6016	27.4572	27.3096	27.4458	27.2197	27.5228	27.083	27.4349	27.6569	27.0789	27.4751	27.2405	27.272	27.5751	27.162	0	0	0	0	12	12	6	35.8	35.8	23.8	40575	0	66381	3561000000	134
AT3G09820.1	ADK1, ATADK1 | adenosine kinase 1 | chr3:3012122-3014624 FORWARD LENGTH=344;ADK1 | adenosine kinase 1 | chr3:3012645-3014624 FORWARD LENGTH=302	30.3247	30.5173	30.5544	30.5143	30.2055	30.4325	30.4573	30.2543	30.6906	30.6164	30.7391	30.6213	30.4831	30.506	30.5774	30.437	0	0	0	0	15	15	6	59	59	29.9	37836	0	136.62	31639000000	371
AT3G09840.1	CDC48, ATCDC48, CDC48A | cell division cycle 48 | chr3:3019494-3022832 FORWARD LENGTH=809;| ATPase, AAA-type, CDC48 protein | chr5:810091-813133 REVERSE LENGTH=810;| ATPase, AAA-type, CDC48 protein | chr3:19723416-19726489 FORWARD LENGTH=815	29.5697	29.7215	29.4963	29.3775	29.4796	29.3574	29.4053	29.4835	29.6629	29.7305	29.5526	29.8327	29.7487	29.8372	29.8261	29.4026	0	0	0	0	27	27	27	41.9	41.9	41.9	89392	0	235.57	16657000000	368
AT3G10060.1	| FKBP-like peptidyl-prolyl cis-trans isomerase family protein | chr3:3102291-3103801 FORWARD LENGTH=230	28.5547	28.1943	28.5958	28.3494	28.4113	28.5441	28.6027	28.2748	28.6147	28.3093	28.2975	28.2335	28.1958	27.9382	28.4199	28.4991	0	0	0	0	7	7	7	35.2	35.2	35.2	24504	0	92458	7175500000	89
AT3G10130.1	| SOUL heme-binding family protein | chr3:3131122-3133158 REVERSE LENGTH=309	22.7577	22.7841	22.2064	22.5153	22.4628	22.3851	22.2468	22.5699	22.3273	22.885	22.48	22.4605	20.1243	20.4354	19.7464	19.5709	1	1	1	4	3	3	3	7.1	7.1	7.1	35035	0	80587	85725000	20
AT3G10230.2	LYC | lycopene cyclase | chr3:3164340-3165449 REVERSE LENGTH=369;LYC | lycopene cyclase | chr3:3164340-3165845 REVERSE LENGTH=501	20.0514	18.3942	18.6371	18.3934	18.3942	18.9113	19.5283	18.6319	23.1754	23.619	23.7696	23.5692	18.3934	18.6319	20.2838	20.5222	2	2	1	2	2	2	2	6	6	6	41779	0	5405	188690000	25
AT3G10260.1	| Reticulon family protein | chr3:3171413-3172508 REVERSE LENGTH=247;| Reticulon family protein | chr3:3171413-3172508 REVERSE LENGTH=247;| Reticulon family protein | chr3:3171413-3172568 REVERSE LENGTH=267	24.5973	25.3687	25.0457	24.8699	25.0264	24.9934	25.2838	24.8713	24.2263	24.4987	24.6671	24.6058	25.0189	24.9154	24.9271	24.5158	1	1	1	0	2	2	2	6.9	6.9	6.9	27912	0.0018597	34447	576750000	22
AT3G10350.1	| P-loop containing nucleoside triphosphate hydrolases superfamily protein | chr3:3208310-3210678 FORWARD LENGTH=411;| P-loop containing nucleoside triphosphate hydrolases superfamily protein | chr3:3208310-3210678 FORWARD LENGTH=433	24.4892	24.5504	25.8184	24.998	25.2131	25.1713	24.4298	24.9408	24.8923	24.7154	25.0013	25.14	24.784	25.7928	24.9664	25.0938	0	1	1	0	6	6	6	18.2	18.2	18.2	44753	0	14697	670070000	29
AT3G10370.1	SDP6 | FAD-dependent oxidoreductase family protein | chr3:3216502-3219027 FORWARD LENGTH=629	26.2931	26.8772	26.5455	25.9215	26.2245	26.0022	26.4556	26.4921	25.9117	26.1332	26.4007	25.9673	26.1633	25.9351	26.4573	25.8572	0	0	0	0	15	15	15	27.8	27.8	27.8	68.45	0	42405	1676100000	66
AT3G10380.1	SEC8, ATSEC8 | subunit of exocyst complex 8 | chr3:3219922-3228356 REVERSE LENGTH=1053	24.8713	25.0307	24.2726	24.4839	24.529	24.7438	24.7642	25.0199	24.6073	24.7308	24.7096	24.8672	24.6357	24.7933	25.0081	24.3889	0	0	0	0	7	7	7	8.5	8.5	8.5	116.6	0	31416	564240000	49
AT3G10410.1	SCPL49, CPY | SERINE CARBOXYPEPTIDASE-LIKE 49 | chr3:3235518-3238063 REVERSE LENGTH=516	26.8899	27.0702	27.0685	26.6636	26.4512	26.3323	26.8198	26.8873	26.2897	26.4914	26.6823	26.6528	26.8664	26.605	26.5332	25.9835	0	0	0	0	7	7	7	15.7	15.7	15.7	57301	0	35307	2157700000	84
AT3G10520.1	AHB2, GLB2, ARATH GLB2, NSHB2, ATGLB2, HB2 | haemoglobin 2 | chr3:3276516-3277765 REVERSE LENGTH=158	26.061	25.9278	26.4999	26.0027	26.2119	26.0003	26.5593	26.3649	26.2969	25.8453	26.2363	26.2037	25.5395	25.9527	25.3977	26.2092	0	0	0	0	4	4	4	23.4	23.4	23.4	17871	0	10668	1480800000	62
AT3G10670.1	ATNAP7, NAP7 | non-intrinsic ABC protein 7 | chr3:3335325-3337304 REVERSE LENGTH=338	25.3119	24.9099	25.2809	25.5957	25.5155	25.4878	25.2445	25.1111	25.5826	25.3449	25.2162	25.4235	25.6229	25.259	24.9679	25.8374	0	0	1	0	4	4	4	14.2	14.2	14.2	36931	0	13654	819590000	48
AT3G10690.1	GYRA | DNA GYRASE A | chr3:3339612-3346243 REVERSE LENGTH=950	25.1081	24.8195	24.7269	24.1572	24.0737	24.1572	24.6524	24.2858	24.6211	24.7065	23.8375	24.5875	24.1521	24.6427	24.6128	24.3633	0	0	0	0	8	8	8	9.1	9.1	9.1	104.54	0	18251	505950000	25
AT3G10740.1	ASD1, ARAF1, ARAF, ATASD1 | alpha-L-arabinofuranosidase 1 | chr3:3361031-3364573 REVERSE LENGTH=678	25.605	26.3588	25.6318	26.1333	25.9396	25.9542	25.8879	26.1904	25.6455	26.0794	25.7818	25.3941	25.9532	25.4692	25.5966	25.6604	0	0	0	0	6	6	6	11.7	11.7	11.7	75044	0	55562	1237500000	65
AT3G10850.1	GLX2-2, GLY2 | Metallo-hydrolase/oxidoreductase superfamily protein | chr3:3397756-3399522 REVERSE LENGTH=258	26.1742	25.8284	25.8177	25.8149	25.679	25.593	25.6386	26.06	25.8012	26.0169	25.9173	25.992	18.9245	18.7106	20.4236	18.6232	0	1	0	2	5	5	5	25.6	25.6	25.6	28791	0	66269	1034600000	46
AT3G10920.2	MSD1 | manganese superoxide dismutase 1 | chr3:3418015-3419581 FORWARD LENGTH=230;MSD1, MEE33, ATMSD1 | manganese superoxide dismutase 1 | chr3:3418015-3419581 FORWARD LENGTH=231	28.7199	28.5568	28.8884	28.5497	28.4453	28.3416	28.2249	29.1515	28.599	28.3216	28.3495	28.3339	28.3841	28.6469	27.6353	28.8796	0	0	0	0	8	8	8	39.1	39.1	39.1	25344	0	165.06	8065300000	185
AT3G11070.1	| Outer membrane OMP85 family protein | chr3:3467801-3469815 FORWARD LENGTH=520	24.092	24.4412	24.1204	24.0543	24.4414	24.3299	24.3572	24.3848	19.2637	20.0196	18.2621	18.4316	19.8763	18.4004	19.3379	18.4484	1	1	2	4	6	6	5	13.1	13.1	11.2	57208	0	12972	276250000	13
AT3G11130.1	| Clathrin, heavy chain | chr3:3482575-3491667 REVERSE LENGTH=1705	30.5221	30.7257	30.7237	30.396	30.5876	30.5235	30.6234	30.5044	30.5921	30.6126	30.5853	30.6189	30.5956	30.6986	30.7142	30.3272	0	0	0	0	56	56	9	37.6	37.6	6.2	193.24	0	323.31	33112000000	820
AT3G11170.1	FAD7, FADD | fatty acid desaturase 7 | chr3:3499959-3502126 FORWARD LENGTH=446	24.3402	24.1223	23.7207	23.9599	24.0945	23.8767	23.6367	23.7998	23.8908	23.6691	24.4478	24.0223	23.533	23.3799	24.1897	25.0051	0	1	0	0	2	2	2	4.5	4.5	4.5	51174	0	73537	321440000	39
AT3G11400.1	EIF3G1, ATEIF3G1 | eukaryotic translation initiation factor 3G1 | chr3:3578536-3580366 FORWARD LENGTH=294;EIF3G1, ATEIF3G1 | eukaryotic translation initiation factor 3G1 | chr3:3578536-3580366 FORWARD LENGTH=321	24.6145	24.6541	24.5656	24.6704	24.1636	24.7353	25.1134	24.7526	25.4778	25.144	24.9258	25.0044	25.2325	25.0278	24.7875	25.1391	1	0	1	0	4	4	4	19.4	19.4	19.4	32714	0	17582	548090000	48
[truncated: 1,450 more rows]

## Sheet: Table S2
Table S2. List of Differentially Abundant proteins (DAPs, FDR <0.01) and significant comparisons according to Post-hoc Tukey's test
LFQ (Log2) intensities and Log2FC values are outlined in a colour scale from red (minimum) to blue (maximum)
[truncated: 530 more rows]

## Sheet: Table S3A
Table S3A. Two-way anova (p <0.01) G-DAPs
[truncated: 81 more rows]

[truncated: 3 more sheets: Table S3B, Table S3C, Table S4]
